# Supplementary material for: The Interaction of Genetic Background and Mutational Effects in Regulation of Mouse Craniofacial Shape
Source: G3 (Bethesda). 2017 Mar 8;7(5):1439–50. doi: 10.1534/g3.117.040659 (PMC5427488; doi:10.1534/g3.117.040659)
Supplement: Supplementary file 2 [file 1439FileS2.csv]

Individual	L1_x	L1_y	L1_z	L10_x	L10_y	L10_z	L11_x	L11_y	L11_z	L12_x	L12_y	L12_z	L13_x	L13_y	L13_z	L14_x	L14_y	L14_z	L15_x	L15_y	L15_z	L16_x	L16_y	L16_z	L17_x	L17_y	L17_z	L18_x	L18_y	L18_z	L19_x	L19_y	L19_z	L2_x	L2_y	L2_z	L20_x	L20_y	L20_z	L22_x	L22_y	L22_z	L23_x	L23_y	L23_z	L24_x	L24_y	L24_z	L25_x
1	6.125	3.43	1.855	6.51	8.89	13.405	4.9	8.26	13.09	3.5	8.19	15.435	3.08	5.32	14.28	6.195	9.765	15.295	5.355	10.255	17.78	5.95	11.445	18.445	5.355	9.59	14.385	6.09	7.77	10.395	5.74	5.6	5.705	6.335	5.355	3.43	6.51	1.855	7.525	8.26	2.03	8.54	6.125	2.1	8.47	3.08	3.885	9.45	5.985
112	4.41	7.035	3.675	6.58	7.84	16.625	4.935	7.42	16.345	3.85	6.58	18.655	2.275	4.725	16.73	6.545	7.91	19.145	5.88	7.14	21.91	7.28	8.015	22.505	5.775	8.26	18.025	5.67	8.155	13.615	4.515	7.875	8.26	4.83	8.33	5.705	5.39	3.22	8.26	7.175	3.115	9.065	5.25	3.115	9.24	1.89	4.655	11.13	5.46
113	9.205	3.255	2.17	7.49	8.575	14.35	6.44	7.28	14.245	5.25	6.895	16.59	5.495	3.99	15.295	7	9.485	16.66	6.16	9.24	19.565	6.545	11.025	19.915	6.3	8.995	15.435	7.525	7.42	11.375	8.05	5.285	6.195	8.61	5.215	3.885	10.675	1.96	7.875	12.145	2.835	9.135	10.36	1.995	9.065	6.51	2.205	9.94	10.115
114	8.505	10.36	2.625	6.825	8.645	15.085	5.39	8.33	14.42	3.71	7.315	16.135	2.8	5.775	13.615	6.16	8.225	17.535	4.55	6.86	19.88	5.81	7.805	20.86	5.81	8.925	16.31	7.035	9.415	12.18	7.455	10.36	6.825	8.4	11.235	4.935	7.91	5.6	6.405	9.415	5.18	7.595	7.49	5.425	7.105	3.78	6.825	8.435	6.51
115	5.04	8.575	2.485	7.315	8.225	15.155	5.67	8.47	15.05	4.375	8.19	17.325	2.205	6.93	15.4	7.28	8.33	17.78	6.37	7.875	20.545	7.945	8.225	21.14	6.79	8.82	16.625	6.51	8.75	12.495	5.425	9.205	6.93	5.915	9.555	4.655	4.445	4.62	7.035	6.055	3.675	8.015	4.235	4.55	7.945	1.89	7.28	10.08	3.885
116	7.665	8.995	2.03	7.035	9.03	15.295	5.53	9.03	14.7	3.85	8.715	16.52	2.275	7.28	14.175	6.65	9.03	17.605	5.145	8.575	20.125	6.58	9.135	21.105	6.3	9.73	16.485	7	9.45	12.04	7.07	9.66	6.545	8.015	9.905	4.27	6.16	5.11	6.51	7.7	4.27	7.595	5.845	5.005	7.455	2.94	7.595	8.785	4.62
418	4.655	5.005	2.135	7.49	8.96	14.035	5.985	8.995	13.72	4.515	9.17	16.275	2.765	7.35	14.805	7.77	9.695	16.205	6.965	10.15	19.04	8.47	10.885	19.355	6.895	9.87	15.155	6.615	8.225	10.745	5.215	6.965	5.985	5.565	6.615	3.71	4.585	2.87	7.63	6.405	2.31	8.435	4.375	3.115	8.68	2.17	5.775	9.765	4.76
419	5.25	3.29	2.1	7.91	9.345	13.545	6.545	10.115	12.705	5.18	11.76	14.56	2.73	10.22	13.265	8.05	10.71	15.54	7.49	12.215	17.605	8.75	12.32	18.375	7.665	10.78	14.07	7.28	8.19	10.395	6.16	6.02	5.635	6.65	4.725	3.71	3.15	3.535	7.805	4.2	2.555	9.24	2.975	4.2	8.47	2.345	7.805	8.33	2.415
423	8.505	3.29	1.995	8.295	8.26	13.755	6.79	7.35	13.685	5.495	6.895	15.89	5.25	4.375	14.455	7.91	9.03	15.75	7.105	9.205	18.41	7.56	10.465	18.97	7.105	8.645	14.735	7.98	7.21	10.71	7.805	5.18	5.985	8.4	5.04	3.815	9.38	1.54	7.91	11.13	2.1	8.575	9.135	1.61	8.68	5.705	2.87	9.73	9.03
475	8.26	6.23	1.785	7.28	8.295	14.42	5.88	8.295	13.475	3.85	8.12	15.47	2.625	6.44	13.265	6.755	8.575	16.415	5.215	8.645	18.725	6.44	9.24	20.02	6.44	9.135	15.225	7.49	8.4	11.27	7.77	7.63	6.09	8.89	7.63	3.85	6.755	3.185	6.965	8.435	2.555	8.155	6.37	3.255	7.595	3.605	5.775	8.155	5.18
477	4.795	7.49	3.01	6.825	7.91	15.68	5.215	7.91	15.295	3.745	7.385	17.535	1.96	6.265	15.54	6.86	7.84	17.885	5.845	7.49	20.44	7.28	8.05	21.525	6.3	8.47	16.905	6.265	8.4	12.74	5.215	8.365	7.385	5.74	8.68	5.075	4.445	3.815	8.085	6.37	2.94	8.785	4.34	3.745	8.785	1.785	6.16	10.36	4.27
478	5.53	5.985	1.68	8.505	9.275	13.475	6.895	10.08	13.195	5.775	10.955	15.505	3.43	9.835	13.93	8.61	10.29	15.82	7.945	11.2	18.445	9.59	11.34	19.075	8.26	10.745	14.56	7.7	9.24	10.675	6.335	7.875	5.635	6.79	7.21	3.535	4.06	4.305	7.735	5.6	3.22	8.75	3.885	4.655	8.435	2.695	8.33	9.24	3.745
479	3.78	8.435	3.255	7.385	7.805	15.365	5.74	7.315	15.12	5.11	6.125	17.465	3.465	4.62	15.575	7.735	7.525	17.395	7.385	6.51	20.37	8.715	7.49	21	7	8.085	16.66	6.09	8.33	12.6	4.375	8.68	7.455	4.41	9.38	5.425	5.53	4.06	7.525	7.735	3.85	7.945	5.32	3.885	8.295	2.485	5.04	10.5	6.44
480	5.635	8.575	3.115	6.93	8.225	15.4	5.32	8.4	15.05	3.99	8.015	17.22	2.135	6.895	15.4	6.86	8.19	17.92	5.775	7.665	20.685	7.385	8.19	21.175	6.405	8.82	16.94	6.545	8.855	12.81	5.845	9.17	7.21	6.405	9.59	5.215	5.04	4.585	7.7	6.615	3.64	8.61	4.725	4.55	8.575	2.205	6.895	10.115	4.41
481	7.77	8.715	2.1	7.455	9.1	14.665	5.845	9.73	14.07	4.13	9.8	16.135	2.415	8.75	13.825	6.965	9.345	17.01	5.67	9.38	19.39	7	9.555	20.51	6.685	10.01	15.785	7.56	9.625	11.62	7.525	9.625	6.545	8.505	9.695	4.235	5.67	5.425	6.825	6.93	4.2	7.98	5.25	5.6	7.525	3.22	8.645	8.68	3.92
483	4.06	5.74	1.925	7.945	9.17	13.055	6.09	9.485	12.95	5.25	9.87	15.225	3.01	8.505	14.14	8.225	9.835	15.19	7.665	10.325	17.885	9.31	10.815	18.2	7.63	10.185	14.175	6.93	8.785	10.185	5.145	7.595	5.635	5.25	7.21	3.465	4.165	3.64	7.665	5.81	2.8	8.33	3.99	3.885	8.295	2.065	7.14	9.45	4.375
484	6.685	8.505	1.4	7.595	8.68	13.58	5.915	8.68	13.055	4.235	7.98	15.155	2.975	6.545	13.02	7.105	8.645	15.96	5.845	8.225	18.235	7.105	8.89	19.285	6.65	9.275	14.84	7.035	9.135	10.745	6.58	9.135	5.565	7.245	9.52	3.535	6.37	4.62	6.23	8.085	3.955	7.105	6.02	4.585	6.86	3.325	6.685	8.05	5.53
914	6.825	6.265	1.785	8.19	8.925	14.595	6.545	9.275	14.28	5.005	9.52	16.52	3.115	7.875	14.525	8.085	9.555	17.15	6.79	9.835	19.985	8.54	10.395	20.545	7.665	9.975	15.75	7.805	8.96	11.48	7.07	7.875	6.23	7.77	7.665	3.57	5.635	3.57	7.385	7.35	2.8	8.645	5.355	3.815	8.26	3.22	6.86	9.345	5.145
915	8.33	7.455	1.575	7.525	8.505	14.35	5.845	8.365	13.895	4.095	7.77	15.855	3.15	5.95	13.51	6.86	8.75	16.835	5.32	8.225	19.32	6.475	9.1	20.44	6.51	9.205	15.54	7.42	8.89	11.375	7.77	8.505	5.95	8.75	8.855	3.78	7.875	3.885	6.44	9.38	3.36	8.05	7.245	3.815	7.455	4.095	5.775	8.295	6.685
916	5.005	8.925	2.135	7.28	9.135	14.98	5.53	8.925	14.84	4.34	8.155	17.08	2.73	6.51	14.875	7.35	9.135	17.465	6.475	8.4	20.37	7.805	9.275	21.175	6.615	9.625	16.275	6.475	9.625	12.04	5.39	9.66	6.545	5.88	10.15	4.27	5.46	4.9	7	7.56	4.375	7.875	5.145	4.865	7.805	2.38	6.755	9.835	5.88
918	5.285	6.23	1.575	7.42	8.75	14.28	5.67	8.785	14	4.27	8.505	16.345	2.52	6.685	14.455	7.315	9.24	16.625	6.265	9.1	19.53	7.735	10.01	20.37	6.72	9.59	15.505	6.65	8.785	11.235	5.74	7.77	6.02	6.23	7.7	3.535	5.18	3.395	7.49	7.175	2.73	8.155	5.04	3.36	8.05	2.415	5.74	9.17	5.285
920	5.88	7.665	1.715	7.14	8.82	14.77	5.565	9.135	14.21	4.06	9.065	16.625	2.17	7.525	14.63	7.07	9.065	17.045	6.055	8.96	19.88	7.595	9.415	20.335	6.58	9.66	15.89	6.755	9.17	11.62	6.055	8.82	6.125	6.72	8.89	3.85	4.795	4.34	7.175	6.475	3.465	8.155	4.515	4.445	7.84	2.205	7.35	9.415	4.2
921	6.09	4.585	1.54	7.315	8.89	13.755	5.53	9.03	13.37	4.13	9.485	15.33	2.31	7.665	14.035	7.105	9.835	16.065	5.95	10.465	18.41	7.42	11.27	19.285	6.685	10.01	14.595	6.895	8.435	10.71	6.16	6.685	5.6	6.93	6.16	3.29	5.25	2.66	7.385	7	2.135	8.75	5.005	2.8	8.225	2.485	5.74	8.785	4.655
922	6.895	8.4	1.82	7.455	9.065	14.595	5.845	8.96	14.175	4.375	8.435	16.275	2.94	6.755	14.07	7.14	9.03	17.08	5.985	8.575	19.6	7.35	9.345	20.37	6.755	9.59	15.82	7.21	9.38	11.585	6.86	9.17	6.23	7.63	9.52	3.885	6.545	4.62	6.93	8.295	3.955	7.945	6.23	4.655	7.56	3.36	6.79	8.82	5.95
924	6.44	4.725	1.96	7.595	8.82	14.035	6.02	8.82	13.895	4.48	8.96	16.065	3.045	6.755	14.665	7.49	9.66	16.555	6.09	10.01	19.39	7.525	11.06	19.845	6.895	9.975	15.365	7.14	8.645	11.13	6.475	6.825	6.265	7.175	6.44	3.605	6.265	2.555	7.91	8.085	2.275	9.17	5.95	2.73	8.75	3.045	5.25	9.45	5.88
925	9.94	2.66	1.995	7.98	8.82	13.265	6.44	7.875	13.09	4.97	7.525	15.26	4.9	4.76	14.245	7.14	9.8	15.47	5.915	10.01	17.955	6.475	11.445	18.41	6.545	9.485	14.175	7.98	7.7	10.36	8.645	5.075	5.74	9.52	4.725	3.43	10.36	1.75	8.05	11.865	2.555	9.52	9.975	1.89	9.1	6.055	2.73	9.59	9.555
926	5.81	4.48	1.785	7.7	8.785	14.105	6.16	8.96	13.895	4.62	9.415	16.135	2.73	7.525	14.595	7.7	9.66	16.415	6.615	10.255	19.425	8.225	11.06	19.775	7.105	10.01	15.225	7.175	8.4	11.2	6.23	6.58	6.405	6.79	5.985	3.64	5.145	2.52	8.19	6.93	1.89	9.31	4.97	2.66	8.925	2.52	5.915	9.625	4.83
927	6.72	9.135	1.89	7.14	8.89	14.875	5.565	8.4	14.21	4.235	7.21	16.415	3.255	5.355	14.175	6.825	8.68	17.22	5.845	7.595	19.845	6.79	8.715	20.72	6.09	9.17	16.03	6.58	9.45	11.795	6.37	9.59	6.37	6.965	10.395	4.06	7.595	5.145	6.475	9.485	4.97	7.84	7.35	4.865	7.35	3.745	5.81	8.855	7.49
929	7.875	3.185	2.065	7.49	8.68	14	6.23	7.35	14	5.46	6.79	16.38	5.565	4.025	15.19	7.14	9.345	16.275	6.3	9.1	19.53	6.72	10.92	19.565	6.335	9.03	15.12	7.035	7.735	11.025	7.105	5.425	6.335	7.42	5.18	3.605	10.045	2.345	7.98	11.76	3.5	8.855	9.87	2.38	8.75	6.02	2.45	10.115	10.325
930	6.405	3.71	1.715	7.035	9.17	13.3	5.565	9.38	12.565	3.675	10.045	14.595	1.995	8.19	13.195	6.65	10.255	15.295	5.39	11.165	17.57	6.755	11.83	18.305	6.265	10.395	13.965	6.79	8.47	10.29	6.405	6.195	5.635	7.175	5.355	3.36	5.11	2.45	7.56	6.685	1.925	9.205	4.865	2.73	8.365	2.485	5.915	8.435	4.06
931	7.77	10.325	1.96	7.595	8.89	15.085	5.915	9.03	14.63	4.095	8.225	16.625	2.695	7.105	14.245	7.14	8.715	17.325	5.95	8.085	19.95	7.28	8.435	20.755	6.545	9.345	16.345	7.525	9.625	11.62	7.245	10.325	6.51	8.225	10.955	4.375	6.51	5.81	6.265	7.945	4.865	7.175	6.09	5.635	7.245	3.5	7.735	8.785	5.425
932	5.495	3.745	2.205	6.755	10.955	13.51	5.145	10.465	13.055	3.535	10.71	15.61	2.415	8.295	14.42	6.51	11.935	15.4	5.53	12.74	18.06	6.685	13.86	18.305	5.775	11.83	14.315	6.195	9.52	10.36	5.425	6.825	5.985	5.88	5.88	3.535	5.705	2.905	8.085	7.525	3.045	9.205	5.495	3.43	9.24	2.52	5.67	9.73	5.215
933	4.2	3.885	1.82	7.63	8.89	13.335	6.02	9.31	13.195	4.725	9.87	15.75	2.765	8.19	14.525	7.875	9.835	15.33	7.49	10.675	18.06	9.03	11.025	18.48	7.14	10.08	14.385	6.685	8.12	10.325	5.005	6.265	5.67	5.32	5.495	3.36	3.85	2.52	7.84	5.635	1.75	8.855	3.675	2.87	8.75	1.925	6.195	9.765	4.06
934	4.97	9.24	2.065	7.14	9.03	14.84	5.635	9.66	14.595	4.13	9.59	16.905	2.03	8.715	15.12	7.21	9.1	17.08	6.475	8.96	19.915	7.91	8.96	20.44	6.685	9.87	16.17	6.545	9.555	11.655	5.425	9.835	6.475	5.95	10.01	4.13	3.535	5.88	6.895	4.83	4.585	7.7	3.255	5.95	7.945	1.855	8.82	9.94	2.94
935	5.25	4.41	1.715	7.35	9.1	14.14	5.81	9.52	13.58	4.2	10.185	15.715	2.275	8.61	14.14	7.35	9.73	16.065	6.51	10.57	18.725	7.805	10.955	19.355	6.755	10.115	14.77	6.895	8.365	10.745	5.95	6.825	5.775	6.58	6.09	3.465	3.78	3.29	7.385	5.32	2.24	8.435	3.605	3.745	8.365	2.1	6.93	8.96	2.94
938	7.14	8.61	1.435	7.665	9.31	14.42	6.125	9.625	13.895	4.305	9.415	15.96	2.765	8.085	14.035	7.455	9.485	16.59	6.16	9.45	19.25	7.525	9.835	19.88	7	10.08	15.575	7.455	9.485	11.13	7	9.415	5.81	7.84	9.555	3.64	5.74	5.215	6.37	7.21	4.235	7.315	5.39	5.215	7.35	3.22	7.91	8.75	4.585
939	8.96	4.97	1.47	7.14	8.365	13.615	5.845	7.455	13.23	4.27	6.475	15.47	4.34	4.165	13.825	6.405	8.82	15.785	5.285	8.575	18.375	5.81	9.87	19.005	5.67	8.54	14.735	7.21	7.77	10.57	7.665	6.335	5.705	8.54	6.545	3.395	9.52	2.66	7.035	11.025	3.15	8.33	9.1	2.59	8.05	5.53	3.29	8.75	8.435
940	6.475	6.51	1.715	7.14	8.925	14.805	5.495	8.995	14.21	3.71	8.75	16.52	2.38	6.965	14.42	6.895	9.38	16.87	5.635	9.45	19.495	7.035	10.045	20.195	6.125	9.695	15.715	6.825	8.645	11.305	6.3	7.875	5.985	7.07	7.875	3.71	5.635	3.465	7.035	7.21	2.87	8.19	5.18	3.71	8.05	2.625	6.265	9.45	4.585
941	3.885	9.73	2.485	8.295	7.945	14.385	8.085	6.475	13.475	9.415	4.375	15.26	10.255	3.78	12.46	9.03	7.385	16.415	10.15	6.09	18.445	9.905	6.79	19.565	8.155	6.93	15.575	6.93	8.295	11.27	4.935	8.75	6.615	3.85	9.765	4.935	9.205	8.295	5.215	10.22	9.8	5.985	9.695	7.945	5.95	8.05	4.76	8.015	12.39
942	9.38	3.08	1.925	7.385	8.96	13.055	5.775	8.33	12.635	3.99	8.19	14.77	3.605	5.46	13.405	6.545	9.905	14.98	5.32	10.43	17.115	6.09	11.55	17.92	6.09	9.695	13.79	7.7	7.7	10.045	8.19	5.355	5.53	9.17	4.935	3.5	8.89	1.68	7.665	10.465	1.96	9.03	8.33	1.96	8.645	5.005	3.535	8.82	7.315
943	6.72	8.015	1.47	7.07	8.89	14.245	5.67	9.065	13.65	3.71	8.75	15.925	2.31	7.49	13.615	6.86	9.03	16.38	5.635	8.925	18.97	7.035	9.275	19.635	6.265	9.555	15.26	6.93	8.995	10.92	6.545	8.925	5.635	7.315	9.135	3.535	5.705	4.76	5.88	7.28	3.78	7.105	5.25	4.69	7.21	2.835	7.175	8.715	4.55
944	6.23	6.72	1.435	7.525	9.03	13.615	5.81	8.855	13.265	4.34	8.575	15.645	3.115	6.545	13.895	7.28	9.45	15.645	6.51	9.52	18.375	7.63	10.29	18.935	6.545	9.625	14.665	6.895	8.75	10.395	6.125	7.98	5.32	6.79	7.98	3.29	6.125	3.71	6.335	7.875	3.185	7.315	5.845	3.78	7.385	3.045	6.055	8.925	5.53
945	6.685	3.5	1.995	7.21	8.75	13.895	5.74	8.12	13.44	4.165	7.945	15.89	3.675	5.285	14.63	7.07	9.415	15.75	6.195	9.905	18.34	7.035	10.885	18.865	6.265	9.345	14.805	7	7.735	10.815	6.545	5.74	5.985	7.105	5.425	3.605	7.175	1.75	7.735	8.855	1.785	8.505	6.86	1.995	8.505	3.78	3.85	9.38	6.405
946	5.215	8.26	2.275	6.895	8.855	14.91	5.355	8.12	14.7	4.34	7.035	16.765	3.57	4.97	14.525	6.79	8.715	17.605	6.125	7.77	20.125	7.105	8.925	21	5.985	9.065	16.24	6.125	9.17	11.935	5.18	8.855	6.72	5.46	9.555	4.41	6.895	4.515	6.93	8.855	4.655	7.805	6.65	4.375	7.875	3.255	5.215	9.415	7.385
948	4.55	10.045	2.73	7.245	8.505	15.12	5.565	8.365	14.91	4.515	7.385	17.115	2.695	6.195	15.12	7.385	8.085	17.5	6.72	7.21	20.16	8.085	7.84	20.79	6.755	8.82	16.625	6.51	9.345	12.39	5.32	9.975	7.35	5.6	10.815	4.9	5.215	5.145	7.21	7.175	4.655	7.42	4.935	5.145	7.7	2.205	6.965	9.765	5.355
950	4.235	7.665	1.82	7.455	8.715	14.07	5.88	8.96	14	4.585	8.96	16.555	2.52	7.455	14.735	7.665	8.96	16.555	7.07	8.89	19.565	8.61	9.38	20.125	7.105	9.59	15.54	6.72	9.135	11.34	5.145	8.715	6.125	5.46	8.82	3.675	4.095	4.235	7.315	5.88	3.325	7.77	3.85	4.34	8.015	1.855	7.105	9.485	4.2
1051	4.55	6.685	3.99	6.37	7.91	16.66	4.655	7.63	16.31	3.465	6.93	18.69	2.03	5.145	16.555	6.37	8.05	19.25	5.425	7.455	21.98	6.825	8.365	22.47	5.635	8.47	17.885	5.565	8.19	13.86	4.655	7.77	8.26	5.075	8.12	5.985	5.04	3.08	9.24	7.105	2.87	9.87	4.865	3.01	9.87	1.68	5.04	11.62	5.145
1053	5.95	9.24	2.8	6.86	8.47	15.54	5.46	8.4	15.19	3.815	7.315	17.675	2.485	5.915	15.12	6.755	8.225	18.095	5.705	7.35	20.825	6.895	8.085	21.77	6.055	8.89	17.01	6.44	9.24	12.635	5.81	9.625	7.105	6.51	10.325	4.935	6.055	4.76	7.525	7.84	4.305	8.225	5.775	4.725	8.26	2.45	6.58	9.87	5.565
1057	5.25	9.31	2.555	6.825	8.33	15.19	5.32	7.665	14.98	4.2	6.475	16.87	3.08	4.935	14.455	6.895	7.91	17.605	6.02	6.545	20.265	7.21	7.735	20.93	5.95	8.47	16.555	6.125	8.995	12.32	5.215	9.31	6.965	5.495	10.255	4.76	6.405	4.9	6.93	8.47	4.935	7.49	6.3	4.76	7.525	2.8	5.67	9.485	6.755
1086	6.23	8.47	3.99	7.77	8.75	16.66	6.405	9.485	16.24	4.9	9.905	18.585	2.8	9.59	16.52	7.665	8.89	19.075	6.825	9.065	21.77	8.155	9.03	22.47	7.595	9.625	17.885	7.525	9.065	13.37	6.825	9.38	8.33	7.385	9.31	6.125	3.99	5.74	8.925	4.83	4.445	9.94	3.815	5.88	9.415	2.87	9.695	11.305	2.8
1122	7.07	4.585	2.03	7.7	8.645	14.875	6.09	8.4	14.595	4.48	8.33	17.115	3.15	5.845	15.12	7.42	9.38	17.43	6.055	9.52	20.23	7.455	10.675	21.105	6.72	9.625	16.03	7.28	8.365	11.865	6.825	6.685	6.51	7.63	6.58	3.99	7.07	2.17	8.12	8.82	2.03	9.275	6.65	2.31	9.03	3.43	4.585	9.87	6.545
1123	7.245	10.22	2.8	7.455	8.54	16.03	5.845	8.715	15.645	4.2	7.945	17.745	2.52	6.86	15.4	7.105	8.225	18.585	5.705	7.245	21.385	7.245	7.875	22.365	6.685	9.135	17.535	7.175	9.59	13.125	6.86	10.395	7.525	7.735	11.095	5.32	6.16	5.53	7.385	8.05	4.62	8.26	5.845	5.355	8.26	2.87	7.525	10.01	5.425
1124	7.63	3.15	1.785	7.63	8.505	13.615	5.88	8.4	13.02	4.2	8.89	15.26	2.73	6.58	13.72	7.175	9.52	15.715	5.565	10.185	18.62	7.105	11.165	19.075	6.755	9.73	14.42	7.42	7.735	10.43	7.28	5.705	5.81	8.19	5.11	3.465	6.58	1.47	7.735	8.26	1.26	9.275	6.09	1.82	8.645	3.29	4.55	8.785	5.6
1125	7.56	8.4	1.47	7.525	8.54	14.525	5.915	8.61	14.035	4.095	7.945	16.1	2.87	6.37	13.79	7.035	8.61	17.01	5.67	8.26	19.46	6.79	8.89	20.825	6.545	9.24	15.855	7.315	9.135	11.62	7.315	9.065	6.16	8.05	9.625	3.85	6.86	4.27	6.685	8.785	3.64	7.91	6.51	4.27	7.385	3.465	6.37	8.4	6.02
1126	4.62	5.495	1.645	7.525	8.82	14.28	5.775	9.17	14.035	4.515	9.555	16.415	2.38	7.98	14.945	7.665	9.625	16.73	6.685	10.115	19.74	8.435	10.605	20.195	6.965	10.01	15.435	6.755	8.68	11.095	5.46	7.42	6.055	5.88	6.965	3.675	4.2	3.185	7.98	6.055	2.38	8.82	3.99	3.465	8.68	1.89	6.58	9.695	4.165
1135	5.915	6.265	1.61	6.86	7.42	14.875	5.075	7.77	14.56	3.605	7.77	16.555	1.75	6.545	14.735	6.72	7.77	17.22	5.285	7.63	20.265	6.895	8.225	21.07	6.16	8.47	15.925	6.405	7.875	11.795	5.915	7.385	5.985	6.72	7.49	3.605	4.585	2.835	7	6.265	1.855	8.225	4.27	2.835	7.91	1.68	5.985	9.31	3.57
1138	6.23	8.12	1.505	6.825	7.77	14.91	5.075	7.945	14.49	3.57	7.56	16.765	1.82	6.23	14.35	6.615	7.77	17.43	5.145	7.175	20.37	6.615	7.805	21.035	6.02	8.505	16.38	6.545	8.505	11.795	6.09	8.715	6.055	6.965	9.24	3.78	5.39	3.85	6.65	7.105	2.94	7.84	5.04	3.815	7.42	2.065	6.3	8.925	4.515
1160	4.48	7.385	3.29	8.085	8.26	16.345	6.58	9.31	16.415	5.46	9.94	18.795	2.835	9.275	17.045	8.435	8.855	18.865	7.63	9.345	22.085	9.555	9.24	22.645	8.085	9.52	17.885	7.35	8.75	13.37	5.775	8.47	7.84	6.09	8.12	5.25	2.94	4.69	9.275	4.34	3.15	10.22	2.765	4.865	10.255	1.855	8.68	11.655	2.765
1161	5.95	10.255	3.01	8.68	8.995	16.275	7.21	9.905	16.065	5.67	10.01	18.585	3.255	9.695	16.59	8.785	8.96	18.935	7.525	8.855	22.085	9.45	8.75	22.61	8.435	9.94	17.85	8.19	9.975	13.335	6.93	10.71	7.595	7.455	10.815	5.145	4.2	6.65	8.295	5.425	5.075	9.03	3.955	6.72	9.17	2.73	10.045	11.06	3.535
1176	4.515	3.5	2.31	7.805	10.395	12.845	6.23	10.71	12.425	4.865	12.11	14.77	2.8	9.975	13.755	8.085	11.725	14.665	7.63	13.335	17.15	9.065	13.72	17.535	7.49	11.935	13.755	6.895	9.1	10.08	5.46	6.475	5.6	5.775	5.25	3.535	3.64	3.395	8.4	5.145	2.73	9.415	3.535	3.92	9.205	1.995	7.35	9.135	3.535
1177	4.13	3.885	2.555	8.68	9.31	13.685	6.965	9.45	13.825	5.915	10.045	16.38	3.92	8.295	15.365	8.925	10.325	15.715	8.68	11.235	18.55	10.01	11.865	18.69	8.155	10.57	14.77	7.315	8.26	10.675	5.39	6.37	6.58	5.355	5.635	3.99	4.62	2.52	8.68	6.405	1.995	9.38	4.55	2.835	9.52	2.695	6.09	10.64	5.39
1179	5.565	8.505	1.54	7.525	9.17	14.21	6.09	9.765	14.105	4.515	9.94	16.415	2.59	8.61	14.455	7.735	9.31	16.485	6.93	9.45	19.25	8.26	9.59	19.95	7.14	10.115	15.715	7.035	9.415	11.165	6.09	9.38	5.95	6.72	9.415	3.57	3.99	5.6	6.545	5.32	4.27	7.35	3.78	5.67	7.63	2.31	8.785	9.17	3.045
1180	7	6.055	1.995	6.72	7.84	14.875	5.04	7.14	14.63	3.64	6.3	16.66	3.465	3.92	14.595	6.37	8.015	17.15	5.53	7.665	19.635	6.265	8.61	20.615	5.6	8.085	15.995	6.615	7.595	11.41	6.3	6.965	6.335	7	7.35	4.025	7.385	2.66	7.21	8.995	2.625	8.085	6.965	2.59	8.05	3.71	3.71	9.1	6.615
1184	6.125	5.775	1.89	8.505	9.555	14.49	7	10.08	14.245	5.705	10.99	16.205	3.43	9.52	14.63	8.61	10.395	16.835	7.735	11.27	19.32	9.205	11.41	20.055	8.26	10.85	15.505	7.945	8.75	11.06	6.86	7.875	6.23	7.35	7.175	3.71	4.55	3.99	7.63	6.02	3.01	8.54	4.41	4.34	8.435	2.87	8.26	9.31	3.78
1185	8.61	9.625	3.64	7.35	8.82	16.625	5.67	8.89	16.1	3.99	8.33	17.85	2.52	7.14	15.61	6.755	8.75	19.145	5.18	7.945	21.525	6.51	8.365	22.54	6.44	9.345	17.92	7.455	9.485	13.545	7.77	10.08	8.05	8.785	10.605	5.985	7.14	5.425	7.91	8.26	4.655	8.96	6.65	5.425	8.54	3.64	7.665	10.15	5.425
1186	6.58	8.05	1.575	7.455	8.435	14.14	6.02	8.96	13.825	4.445	9.38	15.855	2.38	8.68	13.93	7.14	8.82	16.835	5.88	8.995	19.355	7.245	9.065	20.335	7	9.345	15.54	7.245	8.89	11.585	6.72	8.96	5.81	7.525	8.925	3.78	4.48	4.935	6.545	5.6	3.955	7.315	4.235	5.145	7.175	2.52	8.645	8.96	3.255
1187	6.02	4.13	2.1	6.195	8.19	12.25	4.69	7.595	12.11	3.325	7.77	14.105	2.31	5.53	13.44	5.845	9.17	14.245	4.795	9.625	16.73	5.775	10.605	17.185	5.145	9.415	13.44	5.95	7.805	9.975	5.46	6.265	5.95	6.16	6.09	3.5	6.265	2.415	7.07	7.735	2.485	7.84	5.915	2.52	7.945	2.66	3.955	8.435	5.53
1188	7.77	8.925	2.485	7.035	8.12	15.435	5.32	8.33	14.84	3.64	7.77	16.625	2.135	6.405	14.315	6.37	8.05	17.78	5.25	7.455	19.95	6.475	7.84	20.93	6.125	8.715	16.52	6.895	8.75	12.53	7.07	9.31	6.895	8.085	9.73	4.9	6.475	4.83	6.615	7.735	3.99	7.98	5.985	4.69	7.595	3.08	6.93	9.065	4.865
1189	8.54	9.765	2.8	7.035	8.61	15.295	5.46	8.225	14.455	3.885	7.35	16.065	2.94	5.67	13.965	6.3	8.295	17.43	4.97	7.455	19.635	5.705	8.47	20.72	5.88	8.995	16.275	7.175	9.205	12.32	7.455	9.905	7	8.435	10.745	5.145	8.19	5.32	6.615	9.555	4.9	7.875	7.77	5.04	7.595	4.165	6.51	8.75	6.615
1190	7.56	10.185	2.31	6.79	8.715	15.12	5.18	8.785	14.525	3.71	8.12	16.17	2.17	6.86	14.07	6.37	8.4	17.395	4.935	7.63	19.74	6.16	8.225	20.58	5.95	9.24	16.415	6.755	9.52	12.215	6.86	10.395	6.58	7.84	11.06	4.585	6.58	5.81	6.055	7.875	4.97	7.07	6.125	5.565	7	3.01	7.735	8.575	4.97
1195	7.805	7.805	1.89	7.735	8.575	15.015	6.09	8.68	14.665	4.375	8.295	16.765	2.835	6.965	14.455	7.35	8.75	17.57	5.88	8.435	20.265	7.455	9.1	21.245	6.965	9.345	16.345	7.49	9.03	11.97	7.35	8.785	6.405	8.365	9.065	4.06	6.475	4.06	7.245	8.295	3.36	8.19	6.195	4.025	8.015	3.395	6.685	9.03	5.425
1196	10.92	3.605	3.535	9.135	10.535	14.665	7.84	11.025	13.65	5.845	12.495	14.945	4.305	10.745	13.02	8.33	11.935	16.555	6.475	13.685	18.585	7.77	14.175	19.775	8.61	12.145	15.26	9.8	9.555	11.76	10.43	6.825	7.28	11.76	5.495	5.425	7.28	3.745	9.065	8.26	3.01	10.85	6.93	4.2	9.485	5.635	7.735	8.505	4.795
1198	6.3	4.34	1.82	7.49	8.645	14.175	5.81	8.645	13.965	4.305	8.82	16.345	2.73	6.72	14.63	7.315	9.415	16.52	6.16	9.905	19.425	7.805	10.745	20.09	6.79	9.73	15.33	7.07	8.225	11.2	6.51	6.475	6.09	7.21	6.195	3.605	5.81	2.135	7.875	7.7	1.785	9.03	5.46	2.38	8.715	2.73	5.04	9.38	5.355
1199	6.37	9.52	1.645	7.56	8.855	14.735	6.09	9.52	14.35	4.48	9.59	16.695	2.345	8.89	14.56	7.35	8.925	17.08	6.16	8.855	20.02	7.91	8.89	20.895	7.14	9.73	15.96	7.35	9.555	11.585	6.65	9.87	6.44	7.35	10.08	3.92	4.34	5.74	6.65	5.845	4.27	7.735	4.095	5.775	7.49	2.45	8.96	9.135	3.5
1324	6.965	4.69	1.505	7.49	8.68	13.93	5.985	9.03	13.335	4.095	9.59	15.47	2.24	8.015	13.755	7.14	9.555	16.31	5.635	10.15	19.25	7.21	10.71	19.565	6.755	9.975	14.98	7.245	8.4	10.85	6.72	6.825	5.845	7.63	6.265	3.395	5.285	2.73	7.56	6.79	1.925	8.925	4.935	2.94	8.225	2.66	6.405	8.715	4.095
1325	5.985	10.08	1.96	8.575	9.345	14.77	7.07	10.045	14.525	5.67	10.115	16.975	3.395	9.38	15.05	8.68	9.415	17.36	7.875	9.205	20.335	9.415	9.275	20.965	8.295	10.325	16.135	8.155	10.115	11.9	6.965	10.465	6.545	7.455	10.675	3.955	4.76	6.3	7.07	6.23	4.865	7.805	4.55	6.3	7.875	2.94	9.625	9.66	4.2
1326	7.735	6.895	2.765	6.65	7.385	14.735	4.865	6.965	14.28	3.5	6.16	16.31	2.52	4.27	14.455	6.055	7.455	16.87	4.515	7.35	19.74	5.39	8.645	20.16	5.46	7.98	15.925	6.545	7.91	12.11	6.755	7.735	6.895	7.63	8.47	4.76	7.98	3.43	7.385	9.45	3.22	8.75	7.56	3.22	8.225	3.745	4.305	9.03	6.615
1451	8.575	9.555	3.57	8.015	10.22	16.52	6.51	10.955	16.065	4.9	11.27	17.99	2.905	10.605	15.68	7.56	10.535	19.04	5.88	10.85	21.56	7.35	10.815	22.4	7.455	11.2	17.85	8.225	10.71	13.475	8.33	10.64	7.805	9.24	10.535	5.74	5.915	6.685	8.26	6.86	5.53	9.415	5.495	6.825	8.995	3.78	10.255	10.115	3.885
1454	5.915	9.975	3.15	7.42	8.715	15.785	5.74	8.575	15.435	4.445	7.875	17.57	2.66	6.335	15.47	7.28	8.61	18.2	6.09	7.77	20.86	7.28	8.61	21.63	6.65	9.17	17.325	6.79	9.31	12.95	5.915	10.01	7.665	6.44	10.78	5.355	6.055	5.145	7.455	7.35	4.655	8.155	5.67	5.11	8.26	2.695	7.105	10.255	5.565
1457	7.14	8.05	3.605	8.33	8.295	15.96	6.72	8.96	15.61	5.425	9.135	17.71	3.255	8.26	15.785	8.33	8.54	18.585	7.245	8.61	20.93	8.75	8.82	22.155	8.015	9.31	17.255	8.015	8.925	13.055	7.49	8.995	7.7	8.155	9.03	5.565	5.46	4.725	8.47	6.86	3.465	9.485	5.145	4.83	9.205	3.22	8.19	10.535	4.27
1458	4.2	7.7	3.5	7.14	7.91	15.82	5.46	7.56	15.715	4.48	6.755	18.13	2.835	5.04	16.17	7.28	7.875	18.2	6.615	7	21.455	8.015	8.19	21.945	6.405	8.4	17.22	6.125	8.33	13.02	4.655	8.365	7.7	4.9	8.855	5.6	5.495	3.675	8.12	7.525	3.255	8.89	5.215	3.5	8.925	2.24	5.075	10.92	5.95
1459	9.1	11.48	3.115	8.33	9.205	15.785	6.895	10.115	15.435	4.97	10.08	17.465	3.22	9.73	15.085	7.875	9.17	18.34	6.09	8.89	21.035	7.56	8.89	22.19	7.77	10.01	17.325	8.47	10.36	12.985	8.645	11.375	7.665	9.66	11.725	5.565	6.125	7.175	7.35	7.28	5.565	8.33	5.705	7.14	8.05	4.025	10.36	9.835	4.27
1463	7.385	8.61	3.5	7.56	8.855	15.68	5.985	8.785	15.365	4.48	8.435	16.94	2.975	7.14	14.805	7.175	8.82	18.025	5.915	8.365	20.44	7.175	8.995	21.245	6.86	9.38	16.66	7.35	9.205	12.81	7.245	9.38	7.315	7.98	9.73	5.53	6.65	5.005	7.595	7.735	4.34	8.61	6.37	4.97	8.19	3.535	7.42	9.66	5.39
1464	7.91	7.245	3.745	8.75	8.085	16.275	7.245	8.295	15.82	5.705	8.19	17.675	3.85	7	15.82	8.505	8.19	18.48	7.21	8.19	21.07	8.575	8.54	21.875	8.225	8.785	17.5	8.4	8.365	13.44	8.015	8.295	8.155	8.75	8.435	5.88	6.86	4.13	8.365	7.77	3.185	9.485	6.615	4.13	9.17	4.27	7.105	10.78	5.6
1465	7.56	9.52	3.465	7.14	8.89	15.435	5.46	8.505	15.015	4.095	7.84	16.73	3.115	6.195	14.455	6.685	8.645	17.71	5.285	7.84	20.265	6.37	8.75	21.105	6.23	9.275	16.555	6.93	9.415	12.635	7	9.835	7.56	7.77	10.535	5.705	7.42	5.565	7.35	8.645	4.935	8.505	7.175	5.355	8.05	3.78	7	9.625	6.405
1466	8.505	8.12	3.185	8.365	10.115	15.575	6.79	10.64	15.085	5.25	11.2	16.8	3.36	10.29	14.805	7.91	10.605	17.99	6.58	10.92	20.265	7.805	11.06	21.21	7.84	11.06	16.695	8.33	10.185	12.6	8.33	9.625	7.175	9.17	9.38	5.25	6.055	5.845	7.805	6.65	4.865	9.17	5.705	5.985	8.505	4.13	9.555	9.52	4.025
1467	7.42	9.73	3.045	8.47	9.275	15.575	7.28	10.5	15.365	6.16	11.235	17.15	3.885	11.48	15.225	8.365	9.415	18.025	7.105	10.01	20.65	8.61	9.415	21.245	8.47	10.22	16.66	8.435	9.835	12.495	8.05	10.465	6.965	8.68	10.15	5.18	4.41	7.77	7.525	4.69	6.475	8.435	4.2	7.945	8.19	4.165	11.62	9.87	2.8
1468	5.32	3.045	2.1	7.07	8.855	13.265	5.635	8.715	13.02	4.305	9.31	15.26	2.625	7.07	14.21	7.175	9.905	15.505	6.405	10.71	17.92	7.63	11.62	18.34	6.58	9.835	14.105	6.58	7.945	10.57	5.6	5.635	5.915	6.02	5.04	3.675	5.005	1.82	7.595	6.51	1.54	8.82	4.9	2.065	8.61	2.275	5.285	9.415	4.795
1471	6.79	9.45	1.575	8.715	8.785	13.685	7.455	9.975	13.685	6.405	10.605	15.54	3.85	10.64	13.65	8.785	8.995	16.135	7.455	9.415	19.04	8.995	8.995	19.46	8.75	9.835	15.155	8.4	9.52	10.955	7.63	10.08	5.635	8.19	9.87	3.535	4.27	7.07	6.09	4.865	5.74	6.86	4.13	7.245	6.79	3.955	10.815	8.855	3.08
1559	8.47	4.655	1.75	7.805	9.45	13.755	6.3	9.45	13.055	4.2	9.87	15.085	2.87	7.91	13.44	7.245	10.465	16.03	5.635	11.06	18.34	6.965	11.9	19.355	6.825	10.64	14.665	7.84	9.03	10.85	8.085	7.07	5.845	9.135	6.545	3.465	7.035	2.87	7.665	8.575	2.52	9.24	6.615	3.185	8.435	3.885	5.88	8.4	5.53
1560	6.825	7.455	1.925	7.14	8.575	14.98	5.46	8.505	14.385	3.71	8.015	16.415	2.38	6.475	14.28	6.545	8.715	17.36	4.97	8.225	19.81	6.44	9.135	20.825	6.16	9.275	16.1	6.86	9.03	11.655	6.65	8.575	6.37	7.525	8.855	4.095	6.3	3.885	7.035	8.085	3.325	8.155	5.95	3.92	7.735	2.905	6.265	9.065	5.355
1561	7.455	6.51	1.82	7.49	8.33	14.245	5.915	8.4	13.895	4.13	8.19	15.89	2.695	6.58	13.895	6.965	8.68	16.87	5.67	8.575	19.075	6.825	9.24	20.3	6.58	9.24	15.575	7.315	8.61	11.48	7.245	7.98	6.16	8.12	8.05	3.85	6.58	3.465	7.035	8.365	2.8	8.26	6.23	3.5	7.805	3.36	5.88	8.61	5.285
1562	6.265	8.89	1.96	7.14	8.925	14.84	5.6	8.715	14.49	4.165	7.805	16.625	3.01	6.09	14.49	6.93	8.925	17.395	5.845	8.12	20.16	7.105	9.065	21.07	6.3	9.485	16.275	6.58	9.415	12.11	6.09	9.31	6.685	6.685	9.94	4.235	6.475	4.795	6.72	8.435	4.34	7.77	6.195	4.62	7.735	3.045	6.265	9.065	6.3
1565	5.39	7.42	1.61	7.385	8.645	13.755	5.67	8.995	13.685	4.41	9.065	16.03	2.485	7.525	14.28	7.455	9.03	16.345	6.58	9.065	19.075	8.015	9.59	19.775	6.895	9.66	15.26	6.79	8.995	10.955	5.845	8.47	5.915	6.44	8.47	3.535	4.655	4.13	7.07	6.44	3.185	7.805	4.515	4.2	7.665	2.24	7.105	9.135	4.2
1566	3.99	2.625	2.17	6.79	8.82	13.055	5.11	8.715	12.915	3.92	9.275	15.085	2.205	6.895	14.315	7	10.045	15.26	6.265	10.815	17.815	7.665	11.76	17.99	6.125	9.975	13.86	5.845	8.015	10.36	4.55	5.495	5.915	4.865	4.655	3.5	4.585	1.505	8.12	6.58	1.4	9.31	4.34	1.855	8.995	1.61	4.55	9.835	4.76
1705	6.195	4.305	1.89	8.435	9.73	13.51	7.035	10.64	12.985	5.915	12.075	14.945	3.43	11.025	13.37	8.645	11.025	15.785	7.595	12.705	18.375	9.38	12.845	19.215	8.47	11.27	14.49	8.12	9.17	10.815	7.035	6.93	5.74	7.49	5.74	3.675	3.85	4.2	8.26	4.97	3.15	9.59	3.675	4.795	8.645	2.94	8.47	8.47	3.185
1706	6.055	2.94	2.065	6.65	8.47	13.265	5.25	8.155	13.09	3.465	8.33	15.295	2.415	5.81	14	6.23	9.52	15.645	4.83	9.975	18.55	6.125	11.305	19.005	5.705	9.73	14.455	6.23	7.84	10.29	5.81	5.495	5.67	6.475	5.04	3.395	6.125	1.435	7.77	7.84	1.61	8.96	5.88	1.645	8.61	2.45	4.025	9.345	5.6
1707	10.57	8.19	1.89	7.84	8.54	14.665	6.44	8.715	13.895	4.27	8.47	15.61	3.325	6.93	13.125	6.895	8.68	17.08	5.04	8.365	19.53	6.09	8.925	21	6.79	9.31	15.89	8.365	9.065	11.76	9.345	8.855	6.265	10.71	9.135	4.27	8.33	4.27	6.685	9.73	3.395	8.19	7.84	4.235	7.315	5.005	6.755	7.77	6.16
1708	12.915	10.36	3.045	8.435	9.065	15.19	7	9.45	14.315	4.83	9.1	15.54	4.06	8.085	12.705	7.245	8.96	17.36	4.725	8.435	19.46	6.055	8.89	20.79	7.35	9.695	16.065	9.31	10.045	12.425	11.025	10.5	7.245	12.495	10.885	5.46	9.765	6.02	6.685	10.78	4.725	8.295	9.135	5.88	7.315	6.335	8.435	7.91	6.755
1710	6.055	9.87	2.065	7.945	9.345	14.735	6.195	9.52	14.595	4.935	9.17	16.8	2.905	8.015	14.84	8.05	9.31	17.395	6.93	8.82	20.23	8.47	9.38	21.035	7.455	10.045	16.17	7.42	10.01	11.9	6.335	10.255	6.44	6.86	10.71	4.165	5.46	5.67	6.86	7.21	4.725	7.665	5.285	5.6	7.56	2.8	8.26	9.485	5.04
1711	5.74	3.71	2.31	7.7	9.765	13.23	6.125	10.01	12.915	4.69	10.885	14.77	2.695	8.82	13.65	7.63	11.025	15.365	6.685	12.215	17.85	8.05	12.915	18.305	7.245	11.2	14	7.14	8.995	10.325	6.195	6.44	5.88	6.65	5.495	3.64	5.075	2.835	8.435	6.685	2.485	9.625	4.76	3.29	8.995	2.52	6.685	9.1	4.445
1713	5.04	4.27	2.415	7.7	10.01	13.755	6.23	10.675	13.3	5.075	11.97	15.225	2.695	10.535	13.79	7.91	11.445	16.065	6.895	12.845	18.48	8.575	13.16	19.075	7.63	11.585	14.56	7.21	9.38	10.885	6.02	7.21	6.545	6.545	5.915	3.85	3.64	3.99	8.61	5.18	2.94	9.905	3.465	4.375	9.275	2.135	7.98	9.1	2.905
1716	6.755	8.89	1.855	8.015	9.1	14.035	6.23	8.995	13.93	4.9	8.4	15.96	3.395	6.93	14	7.77	9.065	16.555	6.72	8.435	19.285	7.98	9.275	20.125	7.14	9.73	15.505	7.35	9.52	11.13	6.755	9.66	6.3	7.385	10.185	3.78	6.545	5.075	6.615	8.575	4.55	7.245	6.37	4.97	7.21	3.395	7.07	8.715	6.02
1717	3.92	9.45	2.94	6.44	7.84	14.98	4.83	7.595	14.56	3.71	6.37	16.555	2.03	5.285	14.665	6.51	7.35	16.975	5.95	6.265	19.67	7.21	7.175	20.37	5.74	7.98	16.17	5.425	8.61	12.32	4.2	9.345	7.105	4.48	10.36	5.04	4.655	4.9	6.79	6.475	4.55	7.14	4.48	4.725	7.56	1.645	5.81	9.59	4.865
1718	6.895	4.55	2.17	8.33	10.15	14.07	6.65	10.115	13.65	5.11	10.745	15.785	3.36	8.54	14.525	8.12	11.305	16.24	6.825	12.145	19.18	8.4	13.125	19.705	7.63	11.375	14.84	7.875	9.38	10.99	7.21	7.14	5.985	8.015	6.51	3.71	6.44	3.045	8.435	8.225	2.66	9.415	6.125	3.36	9.135	3.5	6.335	9.52	5.81
1720	8.015	9.03	2.87	7.28	8.155	15.855	5.775	8.19	15.225	4.025	7.49	17.185	2.59	6.335	14.805	6.895	8.015	18.13	5.355	7.245	20.755	6.72	7.945	21.91	6.44	8.645	17.185	7.28	8.925	12.88	7.315	9.31	7.28	8.33	9.905	5.11	6.755	4.515	7.42	8.505	3.885	8.295	6.37	4.515	8.05	3.5	6.65	9.415	5.635
1721	7.28	8.96	1.61	7.315	9.205	13.895	5.74	9.31	13.615	4.06	8.89	15.4	2.695	7.455	13.405	6.965	9.275	16.345	5.425	8.75	19.11	6.755	9.625	20.02	6.51	9.94	15.365	7.07	9.87	11.27	6.895	9.8	5.95	7.84	10.22	3.675	6.37	5.285	6.3	8.295	4.515	7.28	6.055	5.18	7.21	3.01	7.63	8.54	5.32
1724	7.21	8.505	2.66	6.79	7.63	14.98	5.18	7.63	14.455	3.395	6.895	16.52	2.065	5.635	14.175	6.265	7.455	17.535	4.76	6.825	19.915	5.915	7.455	21.105	5.775	8.19	16.415	6.58	8.47	12.46	6.545	8.89	7.035	7.455	9.59	4.795	6.3	4.13	7.21	8.12	3.57	8.015	6.125	3.99	7.805	2.905	6.125	8.995	5.075
1806	5.705	12.565	2.52	8.365	9.275	14.525	8.365	7.84	13.545	9.52	5.635	15.085	10.535	5.18	12.145	8.89	8.12	16.87	10.08	6.195	18.935	9.485	7.21	20.23	8.12	8.015	15.75	7.175	9.555	11.97	6.16	10.85	6.72	5.11	12.18	4.9	10.78	10.92	6.16	11.515	12.6	7.63	11.06	10.465	6.86	9.415	7.035	7.42	13.58
1807	8.47	3.64	3.29	8.19	9.065	15.295	6.685	9.555	14.42	4.97	10.605	16.31	3.045	9.1	14.42	7.805	10.325	17.675	6.475	11.375	19.74	7.665	11.935	20.72	7.665	10.325	16.065	8.225	8.47	12.32	8.225	6.16	7.21	9.205	5.215	5.145	5.775	2.59	9.1	6.93	1.89	10.885	5.39	3.01	9.695	3.71	6.615	9.52	4.095
1809	5.32	3.43	1.925	7.77	8.645	13.335	6.09	8.68	13.195	4.795	9.205	15.435	2.835	7.175	14.14	7.91	9.59	15.47	7.105	10.29	18.27	8.47	11.13	18.62	7.245	9.8	14.21	6.965	7.945	10.36	5.74	5.88	5.81	6.195	5.215	3.5	5.18	1.925	7.91	7.07	1.575	8.925	5.005	2.24	8.75	2.415	5.145	9.415	5.04
1810	6.79	6.825	1.715	7.77	8.26	14.105	6.16	8.505	13.825	4.655	8.435	15.855	2.835	7.035	13.895	7.56	8.575	16.52	6.37	8.575	19.285	7.84	9.1	20.055	7.14	9.065	15.225	7.525	8.365	10.92	6.965	7.875	6.23	7.7	8.015	3.675	5.88	3.57	6.79	7.56	2.695	7.84	5.565	3.64	7.56	3.045	6.545	8.75	5.04
1811	4.725	3.535	2.03	7.49	9.555	13.195	6.125	9.73	12.635	4.725	10.955	14.875	2.45	9.24	13.79	7.735	10.605	15.295	6.965	11.935	17.78	8.645	12.355	18.165	7.21	10.78	14	6.93	8.61	10.29	5.39	6.265	5.81	5.915	5.145	3.5	3.71	2.835	8.015	5.25	2.1	9.625	3.57	3.185	9.065	1.785	6.93	9.17	3.465
1812	6.72	8.68	1.75	7.56	8.225	14.35	5.915	8.015	13.93	4.48	7.14	16.17	3.29	5.425	13.86	7.315	8.085	16.835	6.265	7.07	19.635	7.28	8.085	20.58	6.685	8.715	15.785	7.035	8.925	11.515	6.51	9.03	6.37	7.105	9.695	4.025	6.86	4.445	6.51	8.75	4.095	7.28	6.685	4.34	7.035	3.29	5.915	8.75	6.58
1813	7.7	3.78	2.1	8.015	10.64	12.845	6.475	10.92	12.25	4.725	11.97	14	2.975	10.045	12.775	7.7	12.075	14.805	6.16	13.58	17.185	7.665	14.245	17.85	7.385	12.145	13.51	7.98	9.625	10.045	7.665	6.79	5.565	8.54	5.74	3.535	6.02	3.395	8.26	7.455	2.94	9.66	5.67	3.745	8.645	3.5	7.21	8.26	4.62
1815	4.165	7.84	2.59	6.265	7.77	14.77	4.62	7.7	14.455	3.395	7	16.765	1.645	5.6	14.84	6.16	7.7	17.08	5.215	7.105	19.985	6.72	7.945	20.44	5.53	8.295	16.065	5.495	8.4	12.005	4.375	8.33	6.825	4.83	8.89	4.725	4.445	3.78	7.245	6.44	3.22	7.945	4.2	3.64	8.015	1.33	5.565	9.765	4.27
1817	6.405	6.16	1.365	7.42	8.015	13.79	5.845	7.665	13.755	4.41	7.28	15.505	3.01	5.355	13.79	7.245	8.12	16.275	6.3	7.77	18.725	7.7	8.715	19.355	6.755	8.68	15.19	6.965	7.875	10.815	6.265	7.35	5.67	6.825	7.63	3.255	6.335	2.905	5.985	7.63	2.52	7.07	6.09	2.87	6.755	3.01	5.215	8.61	5.915
1819	4.83	8.155	3.745	7.105	8.19	16.03	5.39	8.085	15.96	4.27	7.595	17.85	2.45	6.125	15.855	7.14	8.12	18.48	6.405	7.42	20.965	7.735	7.945	21.665	6.615	8.785	17.43	6.335	8.54	13.125	5.25	8.82	7.805	5.6	9.31	5.74	4.865	4.55	7.84	6.265	3.78	8.75	4.76	4.41	8.61	2.065	6.615	10.815	4.725
1820	6.055	7.21	1.435	7.35	8.26	14.14	5.53	7.98	14	4.34	7.455	15.96	2.8	5.845	14.105	7.21	8.225	16.66	6.335	7.735	19.25	7.7	8.61	19.95	6.65	8.82	15.54	6.79	8.47	11.13	6.02	8.19	5.95	6.44	8.645	3.5	6.055	3.885	5.81	7.525	3.29	6.965	5.985	3.675	6.895	2.835	5.775	8.645	5.74
1821	9.555	12.04	2.345	8.12	8.435	14.42	7.385	10.08	14.35	6.125	10.71	16.345	4.55	12.145	14.14	7.525	8.12	16.905	6.02	8.4	19.565	7.28	7.14	20.09	8.26	9.065	15.785	8.785	9.765	11.76	9.625	11.48	6.615	10.465	11.515	4.62	5.32	10.395	5.845	5.005	8.54	6.44	4.935	10.325	6.65	5.705	13.37	9.24	2.73
1822	5.915	10.465	2.415	6.475	8.435	14.77	4.69	8.26	14.35	3.43	7.595	16.1	2.1	6.195	13.65	6.16	8.015	17.08	5.215	6.825	19.46	6.615	7.455	20.195	5.67	8.925	15.96	6.125	9.24	11.9	5.74	10.36	6.72	6.335	11.165	4.725	5.565	5.81	5.95	6.93	5.075	6.755	5.32	5.635	6.615	2.275	7.525	8.925	4.935
1823	6.51	7.56	3.01	6.23	8.155	15.295	4.655	7.91	14.875	3.01	7.385	16.835	1.82	5.67	14.49	5.81	8.12	17.71	4.55	7.315	20.405	6.16	8.12	20.965	5.425	8.715	16.45	6.02	8.4	12.6	5.95	8.365	7.07	6.72	8.75	5.145	5.95	3.85	7.105	7.07	3.255	8.33	5.495	3.78	8.085	2.345	5.915	9.345	4.83
1836	4.515	5.67	1.505	7.14	8.715	14	5.6	8.715	14	4.305	8.89	16.31	2.415	7	14.7	7.28	9.38	16.415	6.475	9.59	19.18	8.05	10.29	19.635	6.615	9.695	15.295	6.44	8.47	11.06	5.18	7.35	6.02	5.495	7.175	3.43	4.55	2.975	7.035	6.09	2.52	8.155	4.34	3.255	7.98	1.89	6.02	9.31	4.305
1837	7.105	2.905	2.31	7.28	9.905	13.79	5.635	9.38	13.65	4.165	9.695	15.75	2.975	7.105	14.63	6.79	11.025	15.925	5.53	11.725	18.655	6.965	12.88	18.865	6.3	10.885	14.63	6.895	8.61	10.85	6.685	5.88	6.16	7.56	5.145	3.71	6.93	1.89	8.365	8.47	2.205	9.765	6.51	2.345	9.38	3.325	4.48	9.52	6.09
1838	8.89	3.535	2.415	9.625	10.01	14.175	8.015	10.5	13.615	6.475	11.62	15.54	4.55	9.625	13.965	9.275	11.48	16.31	7.98	12.845	18.585	9.45	13.51	19.39	9.1	11.76	15.19	9.485	9.03	11.13	8.995	6.58	6.405	9.835	5.425	3.955	7	2.87	8.295	8.19	2.555	10.045	6.58	3.465	9.24	4.76	6.965	8.89	5.565
1840	5.565	9.45	1.89	7.07	8.82	14.77	5.53	8.295	14.49	4.235	7.315	16.625	3.045	5.495	14.35	6.825	8.715	17.185	5.95	7.77	19.88	7.28	8.715	20.58	6.09	9.135	16.065	6.335	9.31	11.795	5.495	9.485	6.825	5.95	10.395	4.235	6.51	5.005	6.37	8.225	4.83	7.21	6.23	4.795	7.28	2.94	6.055	9.065	6.51
1841	4.97	8.54	1.785	7.21	9.205	14.455	5.565	9.45	14.21	4.305	9.415	16.555	2.17	8.155	14.77	7.315	9.38	16.94	6.3	9.345	19.67	7.875	9.66	20.195	6.79	9.94	15.645	6.755	9.45	11.445	5.53	9.415	6.195	6.055	9.555	3.78	4.165	5.145	6.825	5.53	4.235	7.805	4.025	5.145	7.665	1.995	8.155	9.275	3.71
1842	5.075	4.095	2.38	8.26	10.71	13.37	6.545	10.885	13.37	5.53	11.76	15.47	3.43	9.695	14.665	8.435	11.97	15.4	7.91	13.125	18.025	9.31	13.825	18.165	7.77	11.9	14.245	7.21	9.485	10.535	5.74	7	6.16	6.055	5.915	3.71	5.04	3.22	8.365	6.58	2.94	9.555	4.83	3.745	9.38	2.695	7	9.975	5.18
1843	5.915	7.595	1.925	7.385	8.715	14.7	5.81	8.68	14.42	4.48	8.33	16.59	2.73	6.825	14.56	7.35	8.855	17.045	6.055	8.47	19.81	7.77	9.135	20.265	6.86	9.38	16.03	6.86	8.96	11.655	5.985	8.68	6.265	6.545	8.855	3.85	5.565	4.2	6.86	7.035	3.675	7.84	5.355	4.27	7.63	2.66	6.685	9.17	5.04
1844	11.13	3.815	2.31	6.93	7.84	14.035	6.405	6.23	13.965	5.565	5.285	16.1	6.825	2.835	15.12	6.055	8.26	16.205	5.145	7.77	18.83	5.005	9.345	19.11	5.775	7.7	15.015	7.42	6.895	11.165	8.96	5.11	6.44	9.73	5.215	3.885	12.74	3.325	8.26	13.475	4.69	9.24	12.32	3.22	9.17	8.645	1.89	9.835	11.76
1845	4.375	6.16	1.61	7.105	8.47	14.21	5.425	8.82	13.965	4.375	9.24	16.205	2.1	8.05	14.63	7.245	9.03	16.625	6.335	9.24	19.25	8.015	9.695	19.635	6.755	9.38	15.225	6.405	8.365	11.165	5.11	7.595	5.88	5.46	7.28	3.325	3.465	3.535	7.245	4.935	2.73	8.085	3.36	3.78	7.98	1.645	7.14	9.345	3.255
1846	6.65	7.35	1.75	7.14	8.68	14.455	5.495	8.155	14.35	4.025	7.105	16.59	3.43	5.075	14.525	6.79	8.785	16.765	5.915	8.33	19.565	7.14	9.38	20.02	5.95	9.03	15.89	6.755	8.75	11.305	6.195	8.19	6.195	6.79	8.68	3.71	7.245	3.745	6.93	9.135	3.815	7.525	6.93	3.745	7.77	3.675	4.83	9.03	6.965
1847	8.925	11.76	2.205	8.82	9.66	14.56	8.085	11.06	14.35	6.51	11.865	16.485	4.585	12.565	14.315	8.645	9.59	16.87	7.805	9.8	19.25	8.645	8.995	20.3	8.785	10.43	16.03	9.135	10.5	11.69	9.1	11.69	6.685	10.045	11.62	4.34	5.11	9.73	6.195	5.425	7.875	6.72	4.83	9.765	7.14	5.075	13.02	9.275	3.15
1848	6.16	2.94	2.1	7.595	9.835	12.425	6.055	10.045	11.865	4.41	11.13	14.28	2.765	9.17	12.845	7.56	11.2	14.245	6.545	12.46	16.66	8.085	12.88	17.08	6.965	11.305	13.125	7.105	8.645	9.695	6.09	5.95	5.39	6.86	4.83	3.22	4.83	2.59	7.91	6.23	2.1	9.135	4.445	3.255	8.54	2.52	6.37	8.54	4.235
1849	6.16	6.86	1.785	7.35	8.54	14.56	5.6	8.855	14.385	4.13	8.82	16.45	2.31	7.28	14.7	7.14	8.995	16.87	6.02	9.03	19.635	7.7	9.555	20.02	6.615	9.485	15.785	6.755	8.54	11.34	6.02	8.12	6.16	6.72	8.085	3.745	4.725	3.85	7	6.44	2.905	7.7	4.445	3.955	7.945	2.345	6.685	9.31	4.025
1850	6.825	7.7	2.03	7.35	8.365	14.7	5.705	8.295	14.455	4.025	7.56	16.485	2.66	6.02	14.35	7.035	8.47	16.905	6.02	8.085	19.635	7.105	8.715	20.37	6.405	8.855	16.135	6.895	8.645	11.585	6.545	8.575	6.51	7.28	8.995	4.025	6.3	4.095	6.72	8.19	3.605	7.385	5.95	4.095	7.595	3.15	6.09	9.31	5.355
1851	4.76	3.675	2.065	7.805	9.52	13.72	6.16	9.695	13.51	4.83	10.395	15.785	2.835	8.575	14.665	8.05	10.43	15.61	7.42	11.445	18.13	8.785	12.18	18.585	7.28	10.57	14.56	7	8.225	10.535	5.6	6.335	5.915	5.985	5.53	3.64	4.41	2.555	8.05	6.055	1.89	9.065	4.235	2.975	9.17	2.205	6.09	9.59	4.235
1852	7.175	7.28	1.47	6.265	7.525	13.825	4.515	7.525	13.195	2.975	7.105	14.84	1.505	5.81	12.845	5.565	7.56	15.855	3.92	7.21	18.34	5.145	7.945	19.25	5.25	8.12	14.84	6.16	7.805	11.025	6.335	7.805	5.775	7.35	8.26	3.465	5.985	3.535	5.53	7.175	2.835	6.965	5.46	3.43	6.545	2.45	5.88	7.595	4.13
1854	5.145	7.175	1.645	6.125	7.42	13.86	4.48	7.91	13.72	3.15	7.875	15.75	1.085	6.895	13.65	5.985	7.77	16.38	4.62	7.735	18.97	6.3	8.015	19.775	5.635	8.225	15.33	5.845	7.875	11.27	5.32	7.875	5.705	5.88	7.945	3.815	3.71	3.64	6.44	4.935	2.695	7.315	3.395	3.745	7.07	1.435	6.825	8.4	2.59
1855	6.02	5.075	1.19	6.265	7.35	13.405	4.55	7.28	13.23	3.255	7.28	15.085	1.47	5.845	13.3	6.09	7.7	15.47	4.865	7.91	18.165	6.09	8.61	18.83	5.495	8.12	14.385	6.02	7.21	10.675	5.635	6.44	5.355	6.405	6.37	3.395	4.97	2.17	6.475	6.44	1.575	7.595	4.655	2.24	7.245	1.96	4.935	8.155	3.78
1905	15.12	12.95	2.38	9.38	9.73	13.65	8.19	10.64	12.74	6.02	10.5	13.93	5.11	10.78	10.885	7.91	9.24	15.68	5.81	8.925	17.255	6.545	8.505	18.725	8.365	10.115	15.015	10.71	10.885	11.27	13.195	12.565	6.23	14.84	13.055	4.865	10.99	8.96	4.445	11.27	7.525	5.285	10.36	9.065	4.97	8.12	12.075	6.615	6.93
1906	9.555	3.36	1.925	7.91	10.395	13.09	6.545	10.535	12.005	4.585	11.795	13.44	2.94	9.835	11.62	7.21	11.9	14.875	5.495	13.265	16.835	6.93	13.895	17.85	7.28	11.795	13.44	8.33	9.03	9.94	8.785	6.475	5.46	10.08	5.32	3.535	6.51	2.765	6.895	7.21	2.59	8.75	6.02	3.36	7.735	4.13	6.86	6.93	4.13
1907	5.285	6.58	1.645	6.79	8.645	13.755	5.18	8.33	13.58	3.99	8.015	15.54	2.52	5.985	13.895	6.72	9.03	15.995	5.81	8.4	18.795	7.105	9.66	19.215	6.055	9.415	14.98	6.265	8.47	10.745	5.355	7.77	5.985	5.74	8.05	3.71	5.39	3.5	6.37	7	3.15	7.28	5.11	3.535	7.14	2.275	5.705	8.925	5.18
1908	6.86	4.13	1.645	6.65	8.925	13.055	5.005	8.33	12.775	3.64	8.295	14.49	2.765	5.74	13.475	6.09	9.835	15.05	4.725	9.8	17.71	5.6	11.095	18.2	5.635	9.87	13.79	6.615	8.015	10.115	6.335	6.335	5.705	7	6.125	3.36	6.86	2.275	7.07	8.19	2.345	8.155	6.58	2.415	7.735	3.255	4.34	8.4	5.985
1909	6.475	6.195	1.89	7.105	8.54	13.475	5.425	8.435	13.23	4.025	8.365	15.19	2.45	6.72	13.265	6.965	8.925	15.785	5.915	8.82	18.48	7.385	9.45	19.11	6.44	9.415	14.7	6.895	8.365	10.36	6.3	7.805	5.705	7.035	7.805	3.57	5.635	3.535	6.37	6.86	3.045	7.35	5.39	3.64	7.14	2.52	6.265	8.33	4.725
1911	6.09	3.71	2.1	7.49	8.855	13.615	5.88	9.1	13.265	4.55	9.905	15.05	2.52	8.26	13.65	7.35	10.08	15.715	5.985	11.235	18.41	7.595	11.795	18.83	7.07	10.115	14.42	7.105	8.26	10.92	6.23	6.23	6.055	6.86	5.39	3.71	4.725	2.38	7.595	5.915	1.995	9.135	4.445	2.87	8.715	2.31	6.23	8.925	3.92
1915	7.63	3.255	2.1	7.84	8.575	13.895	6.16	8.505	13.58	4.585	9.03	15.54	3.01	6.86	14.035	7.455	9.625	16.275	6.265	10.29	18.655	7.525	10.815	19.18	7.105	9.835	15.05	7.665	7.735	10.85	7.315	5.74	5.985	8.225	5.145	3.78	6.545	1.61	7.665	7.7	1.33	9.135	6.125	1.96	8.54	3.395	5.005	8.96	5.18
1916	6.16	6.895	1.645	7.105	8.435	14.595	5.425	8.435	14.105	4.06	8.47	16.1	2.205	6.895	14.28	6.895	8.68	16.8	5.845	8.54	19.425	7.175	9.17	20.125	6.51	9.135	15.575	6.72	8.505	11.375	6.09	8.085	5.95	6.825	8.12	3.675	5.075	3.78	6.58	6.335	2.94	7.805	4.795	3.78	7.455	2.345	6.58	8.715	4.27
1917	6.02	6.195	2.065	7.455	8.89	14.595	5.775	9.205	14.385	4.62	9.625	16.275	2.415	8.05	14.56	7.35	9.52	17.01	6.09	10.08	19.67	7.875	10.325	19.985	7.035	9.94	15.68	7.105	8.68	11.445	6.23	7.805	6.23	6.93	7.525	3.99	4.69	3.465	7.385	5.985	2.835	8.4	4.41	3.815	8.05	2.415	7.105	9.345	3.85
1923	5.285	8.505	3.255	7.63	8.26	15.12	6.16	8.61	15.085	4.76	8.365	17.605	2.66	7.42	15.68	7.735	8.365	17.605	6.86	8.085	20.65	8.435	8.505	21.385	7.21	9.1	16.73	6.895	8.925	12.6	5.635	9.135	7.42	6.055	9.415	5.18	4.48	4.795	8.085	6.125	3.675	8.645	4.34	4.795	8.89	2.205	7.49	10.605	4.27
1924	5.985	7.56	3.745	7.7	8.645	15.47	6.125	8.68	15.19	4.76	8.505	17.465	3.01	7.175	15.505	7.735	8.89	17.85	6.615	8.575	20.51	8.085	9.17	21.105	7.105	9.38	16.695	7.105	8.925	12.635	6.405	8.68	7.77	6.93	8.855	5.495	5.635	4.235	8.435	7.315	3.57	9.17	5.355	4.235	9.1	2.87	6.86	10.465	5.18
1925	4.445	8.015	3.08	7.665	8.505	14.665	6.055	8.75	14.77	4.935	8.54	17.08	2.87	7.42	15.33	7.91	8.715	17.22	6.93	8.295	20.335	8.54	8.925	20.475	7.28	9.345	16.135	6.755	9.03	12.25	5.39	8.995	7.07	5.67	9.205	4.935	4.585	4.62	7.945	6.195	3.71	8.575	4.41	4.655	8.68	2.205	7.385	10.465	4.69
1970	8.61	5.6	1.295	6.895	9.38	14	5.495	9.1	13.3	3.535	9.17	15.155	2.31	7.14	13.37	6.3	9.975	16.065	4.515	10.15	18.795	5.81	11.165	19.6	5.95	10.255	14.84	7.14	8.855	10.675	7.56	7.455	5.81	8.785	7.175	3.255	6.895	3.01	7.07	8.47	2.625	8.645	6.44	3.185	7.805	3.465	5.67	8.155	5.425
1973	3.815	4.935	1.96	7.385	8.925	13.895	5.705	9.065	13.965	4.62	9.45	16.52	2.73	7.385	15.26	7.63	9.87	16.205	7.07	10.36	19.285	8.645	11.165	19.53	6.825	10.15	15.12	6.37	8.645	11.165	4.655	6.965	6.16	4.865	6.51	3.675	4.2	2.625	8.12	6.055	2.135	9.065	4.06	2.87	9.065	1.68	5.81	10.36	4.795
1975	8.995	7.805	1.47	7.455	8.89	14.14	5.985	9.52	13.51	4.025	9.765	15.33	2.555	8.54	12.95	6.72	9.31	16.59	4.865	9.45	19.04	6.09	9.765	20.405	6.685	10.01	15.435	7.805	9.38	11.27	8.365	8.995	6.125	9.66	8.96	3.745	6.335	4.83	6.3	7.455	3.675	7.735	5.81	5.075	6.895	3.745	8.26	7.77	4.235
1977	6.3	8.47	1.995	7.42	8.33	14.875	5.81	8.505	14.63	4.2	8.19	16.625	2.52	6.93	14.735	7.28	8.33	17.325	6.055	7.84	20.09	7.49	8.33	20.965	6.79	9.03	16.31	7.07	8.995	11.935	6.475	9.17	6.44	7.175	9.485	4.095	5.425	4.515	6.895	7.105	3.57	7.84	5.11	4.445	7.77	2.555	7.07	9.31	4.795
1979	6.51	9.275	1.54	7.805	8.68	14.14	6.3	8.96	13.93	4.655	8.61	16.205	2.835	7.385	14.35	7.63	8.645	16.765	6.545	8.12	19.46	7.945	8.715	20.23	7.105	9.415	15.715	7.35	9.52	11.48	6.755	9.73	6.265	7.385	10.22	3.675	5.775	5.39	6.125	7.455	4.235	7.28	5.495	5.215	7.21	3.01	7.91	9.24	5.075
1980	6.09	7.455	1.75	7.14	8.855	14.175	5.565	9.03	13.86	4.095	8.995	15.995	2.31	7.525	14.21	7.105	9.065	16.45	5.95	8.82	19.355	7.385	9.45	19.985	6.615	9.695	15.365	6.895	9.1	11.27	6.23	8.61	6.3	7	8.715	3.745	5.25	4.305	6.825	7	3.36	7.875	5.11	4.27	7.63	2.45	7.105	9.03	4.445
1981	7.525	8.785	1.33	7.805	9.24	14.35	6.405	9.765	13.825	4.725	10.01	15.855	2.66	9.17	13.685	7.525	9.345	16.66	6.09	9.485	19.355	7.665	9.8	20.125	7.385	10.15	15.435	7.77	9.695	11.305	7.385	9.66	5.81	8.295	9.59	3.5	5.53	5.46	6.16	7	4.165	7.455	5.11	5.53	7.175	3.185	8.82	8.61	4.06
1982	3.255	4.235	2.485	7.385	8.855	13.58	5.95	9.1	13.755	4.865	9.835	16.03	2.695	8.015	15.12	7.91	9.765	15.89	7.385	10.64	18.655	8.855	11.2	18.83	7.175	10.08	14.735	6.37	8.26	10.745	4.445	6.58	6.335	4.655	5.95	3.815	3.43	2.695	8.33	5.355	1.96	9.415	3.5	2.87	9.345	1.505	6.3	10.325	3.99
2027	5.46	8.82	2.52	7.315	7.91	14.98	5.6	8.05	14.63	4.305	7.455	16.975	2.345	6.37	14.805	7.245	7.665	17.115	6.3	7.175	20.02	7.665	7.63	20.755	6.685	8.505	16.24	6.755	8.715	12.25	5.775	9.275	6.825	6.335	9.835	4.48	5.11	4.76	6.755	6.86	3.745	7.595	4.935	4.55	7.595	2.31	6.965	9.765	4.655
2028	6.545	12.53	2.17	8.05	9.135	14.175	6.3	9.24	13.895	5.145	8.155	15.995	3.22	7.56	13.65	8.085	8.575	16.345	7.07	7.21	18.97	8.54	7.63	19.95	7.385	9.415	15.54	7.49	10.535	11.55	6.755	12.11	6.37	7.245	12.985	4.48	6.16	7.42	5.81	7.98	6.405	6.335	5.95	7.07	6.475	3.255	8.89	8.82	5.81
2031	5.25	7.245	2.975	7.105	7.455	14.665	5.425	7.595	14.63	4.305	7.14	16.695	2.415	5.915	15.19	7.28	7.455	17.15	6.265	6.93	19.985	7.84	7.455	20.44	6.615	8.295	16.415	6.475	8.19	12.04	5.495	8.225	6.895	5.95	8.61	4.55	4.83	3.745	7.455	6.86	3.08	7.98	4.725	3.57	8.155	2.065	6.23	10.01	4.585
2032	3.57	8.61	3.15	7.21	8.19	15.47	5.635	8.155	15.365	4.585	7.385	18.025	2.555	6.16	16.17	7.525	7.98	17.815	6.965	7.315	20.965	8.575	8.05	21.35	6.86	8.68	17.185	6.16	8.82	12.74	4.445	9.135	7.49	4.62	9.765	5.145	4.305	4.34	7.77	6.195	3.71	8.33	4.025	4.305	8.575	1.575	6.37	10.85	4.795
2033	4.34	6.65	3.71	6.58	8.085	15.68	5.04	7.455	15.715	4.27	6.51	18.165	3.115	4.305	16.38	6.79	8.33	18.095	6.265	7.63	21.175	7.28	8.89	21.595	5.775	8.54	17.255	5.565	8.225	13.02	4.445	7.63	7.875	4.55	8.155	5.53	6.195	3.43	8.365	8.26	3.57	9.065	6.09	3.255	9.275	2.73	4.06	11.095	6.965
2148	4.55	4.34	2.45	7.91	9.31	14.455	6.405	9.555	14.28	5.39	10.5	16.45	2.94	8.75	15.12	8.155	10.29	16.73	7.455	11.34	19.46	9.135	11.795	19.88	7.7	10.465	15.505	7.14	8.505	11.34	5.635	6.72	6.405	5.985	5.95	4.13	3.815	2.87	8.505	5.425	2.065	9.835	3.71	3.255	9.275	2.03	6.965	10.045	3.71
2149	5.355	10.955	2.485	6.72	8.33	15.435	5.215	7.42	14.77	4.55	5.915	16.625	3.85	4.06	14.14	6.685	7.665	17.675	6.195	5.705	20.37	7	7.035	21.14	5.81	8.12	17.01	5.95	9.275	12.495	4.935	10.535	6.755	5.11	11.725	4.935	7.42	6.44	5.775	9.17	6.405	6.895	7.245	5.915	6.72	3.57	5.67	8.575	8.085
2151	6.965	7.49	1.505	7.14	8.365	14.91	5.53	7.805	14.42	4.165	7.07	16.695	3.045	5.075	14.315	6.755	8.365	17.395	5.46	7.525	20.125	6.65	8.575	21.175	6.125	8.855	16.17	6.86	8.645	11.55	6.475	8.505	6.02	7.245	8.995	3.745	7.315	3.745	6.23	8.925	3.395	7.84	6.93	3.535	7.28	3.395	5.145	8.715	6.825
2201	9.695	7.245	2.31	8.4	8.855	14.945	8.61	10.255	14.105	7.875	12.04	15.68	6.825	13.475	13.51	8.155	9.415	16.87	7.49	10.745	18.935	7.805	9.73	20.055	8.715	9.695	15.855	8.96	8.61	11.97	9.625	8.19	6.825	10.29	7.035	4.55	5.18	8.89	6.51	4.41	7.595	7.455	5.285	9.31	7.07	7.595	12.005	8.47	3.185
2202	7.245	12.775	4.445	8.54	9.275	17.255	7.385	10.57	16.905	5.985	10.71	19.215	3.605	11.165	17.15	8.505	8.82	19.32	7.315	8.68	22.05	8.785	7.98	22.505	8.47	9.905	18.55	8.365	10.5	14.175	7.735	12.32	8.82	8.365	12.635	6.545	4.375	9.24	8.68	4.935	7.35	9.38	4.2	9.135	9.625	3.745	12.18	11.76	3.15
2203	10.85	12.005	1.995	8.785	8.085	13.93	9.905	9.485	14.035	9.905	10.395	16.45	10.185	13.09	15.12	8.61	7.665	16.24	8.575	8.12	19.005	8.12	6.545	19.215	9.45	8.12	15.4	9.66	8.995	11.2	10.885	10.78	5.985	11.06	10.64	3.815	7.35	13.615	6.755	5.67	12.74	7.385	7.315	13.65	7.56	10.535	14.035	9.8	5.74
2204	8.75	11.62	2.275	7.91	9.415	14.875	6.615	10.15	14.175	4.585	9.905	16.135	2.835	9.835	13.685	7.385	9.1	17.185	5.705	8.61	19.39	7.175	8.61	20.23	7.315	9.94	16.205	8.12	10.36	11.9	8.505	11.585	6.51	9.45	12.005	4.55	6.3	7.385	5.985	7.07	6.02	7.07	5.88	7.385	6.79	4.06	10.395	8.365	4.235
2205	4.235	7.525	3.815	7.315	8.295	16.73	5.635	8.085	16.52	4.515	7.455	19.04	2.52	5.775	17.22	7.56	8.365	19.11	6.895	7.84	22.015	8.365	8.61	22.47	6.72	8.75	18.2	6.37	8.47	13.72	4.795	8.295	8.295	5.04	8.61	5.915	4.865	3.64	8.75	6.65	3.01	9.73	4.76	3.57	9.695	2.1	5.635	11.76	5.32
2206	8.12	10.22	2.8	6.965	8.295	15.855	5.39	7.805	14.98	3.955	6.475	16.66	3.115	5.075	14.175	6.405	7.84	17.92	5.285	6.51	20.23	6.125	7.385	21.385	5.775	8.26	16.94	6.965	9.065	12.565	7.175	9.87	7.175	7.945	10.71	5.11	8.295	5.32	6.825	9.66	4.865	8.12	7.805	5.04	7.77	4.27	6.02	8.82	7.385
2207	6.755	10.29	3.43	6.475	8.68	16.59	5.005	8.505	15.89	3.395	7.385	17.885	2.1	6.195	15.365	6.23	8.33	18.69	4.9	7.28	21.14	6.16	7.945	22.155	5.635	8.995	17.57	6.3	9.31	13.265	6.195	10.15	7.875	7	10.92	5.775	6.475	5.565	7.7	7.91	4.795	8.89	6.125	5.355	8.505	2.94	7	9.94	5.565
2208	1.96	10.71	3.08	8.89	9.205	13.965	7.805	10.605	14.245	7.63	11.13	16.765	4.69	11.655	16.03	9.835	9.24	15.925	10.22	9.66	18.865	11.76	8.995	18.76	9.38	10.08	15.26	7.525	9.87	11.445	4.515	10.745	7.105	3.92	10.745	4.585	1.26	7.875	8.75	2.1	6.44	9.275	1.54	8.155	9.66	2.45	11.69	11.305	2.59
2209	9.415	11.725	2.905	7.98	9.03	15.925	6.615	10.08	15.225	4.725	9.905	17.115	2.8	10.08	14.56	7.385	8.82	17.99	5.705	8.365	20.335	6.86	8.085	20.895	7.35	9.695	17.045	8.295	10.185	12.95	8.68	11.445	7.56	9.87	11.9	5.355	6.3	7.77	6.51	7.035	6.09	7.525	5.845	7.63	7.42	4.235	10.745	9.415	3.955
2210	6.335	6.615	4.375	7.735	8.925	17.92	6.09	8.68	17.5	4.725	8.54	19.705	2.765	6.72	18.095	7.63	9.135	20.265	6.65	9.135	22.995	8.19	9.8	23.38	7.07	9.52	19.04	7.14	8.68	14.84	6.335	7.98	8.855	7	7.91	6.475	6.02	3.36	10.08	7.525	2.765	11.13	5.705	3.465	10.955	2.905	6.02	12.425	5.6
2211	8.26	10.885	2.52	6.79	8.505	15.435	5.355	8.54	14.595	3.465	7.385	16.45	2.17	6.125	13.65	6.09	7.98	17.71	4.48	6.895	20.125	5.845	7.35	21.21	5.74	8.61	16.66	6.825	9.52	12.39	7.28	10.71	6.86	8.435	11.55	4.9	7.14	5.985	6.125	8.4	5.005	7.595	6.51	5.705	7.14	3.115	7.49	8.715	5.635
2212	5.81	10.08	5.81	7.63	8.75	19.145	6.02	8.26	18.655	4.935	7.175	20.615	3.465	5.39	18.445	7.525	8.295	21.245	6.545	7.245	24.08	7.91	8.12	24.745	6.825	8.785	20.58	6.93	9.275	16.31	5.88	9.87	10.43	6.23	10.78	8.155	6.685	5.495	10.01	8.365	5.18	10.78	6.51	5.32	10.885	3.22	6.37	13.335	6.86
2214	8.925	10.5	2.24	7.665	8.435	14.035	6.125	9.555	13.755	4.375	9.73	15.82	2.31	9.66	13.265	7.07	8.47	16.625	4.97	8.505	19.74	6.755	8.295	20.3	7.105	9.38	15.61	7.84	9.345	11.515	8.12	10.22	6.545	9.24	10.36	4.83	5.145	6.685	5.25	5.915	5.075	6.125	4.725	6.86	6.09	3.57	10.15	8.05	3.045
2216	8.295	10.115	3.01	6.72	8.33	16.1	5.39	7.21	15.4	4.515	5.74	16.905	4.725	3.71	14.56	6.02	7.735	18.34	5.145	6.3	20.685	5.635	7.49	21.595	5.53	7.945	17.185	6.86	8.96	12.95	7.21	9.555	7.21	7.77	10.71	5.39	9.765	5.775	7.56	11.305	6.055	8.82	9.555	5.425	8.26	5.775	5.04	9.135	9.555
2217	5.425	6.755	1.4	6.895	7.525	12.775	5.355	8.26	12.6	4.06	8.365	14.805	1.96	7.805	13.16	6.93	7.77	15.085	5.6	8.015	18.165	7.28	8.05	18.375	6.545	8.715	14.42	6.545	8.12	10.43	5.81	7.875	5.18	6.475	7.77	3.08	3.71	4.095	6.055	5.145	2.8	6.79	3.5	4.06	6.825	1.89	7.245	7.945	2.66
2218	9.275	8.715	1.575	8.54	8.4	14.49	7.105	9.38	14.14	5.25	9.66	15.995	3.395	9.38	13.615	7.945	8.575	16.975	5.88	8.68	19.95	7.735	8.575	20.475	7.945	9.38	15.855	8.785	9.17	11.725	9.1	9.415	6.16	10.255	9.415	3.745	6.37	5.6	6.09	7.315	4.095	7.315	5.915	5.775	6.755	4.585	9.17	7.945	4.13
2219	5.285	7.49	1.54	6.685	7.77	14.28	4.9	8.085	13.93	3.36	7.84	16.065	1.61	6.44	14.21	6.475	7.91	16.59	5.18	7.525	19.705	6.65	8.225	20.335	5.88	8.645	15.61	6.09	8.365	11.34	5.39	8.295	6.02	6.125	8.645	3.64	4.48	3.71	6.65	6.3	2.905	7.245	4.27	3.71	7.175	1.75	6.37	8.61	3.78
2220	5.075	6.09	1.47	6.195	7.49	14.525	4.55	7.35	14.105	3.185	6.825	16.555	1.645	4.97	14.455	6.125	7.595	16.905	5.11	7.175	19.88	6.475	8.015	20.615	5.495	8.155	15.89	5.6	7.7	11.585	5.005	7.14	6.125	5.6	7.49	3.57	5.04	2.52	6.965	6.825	2.065	7.805	4.725	2.555	7.595	1.715	4.69	8.925	4.655
2238	5.005	8.855	1.715	7.315	8.015	14.21	5.775	8.995	14.07	4.48	9.31	16.415	2.17	8.995	14.63	7.385	8.12	16.66	6.3	8.4	19.6	8.015	8.295	20.16	7.105	8.995	15.645	6.79	8.925	11.375	5.775	9.31	6.125	6.3	9.485	3.64	3.115	5.565	6.825	4.445	3.99	7.455	2.975	5.53	7.49	1.925	8.995	9.135	2.31
2239	6.965	6.72	1.365	6.44	7.315	14.105	4.795	7.7	13.65	3.01	7.56	15.645	1.435	6.265	13.335	5.95	7.595	16.765	4.235	7.455	19.46	5.705	8.015	20.3	5.705	8.19	15.47	6.44	7.77	11.27	6.545	7.56	5.635	7.525	7.735	3.5	5.32	3.01	6.44	6.79	2.065	7.42	4.97	3.15	7.035	2.45	5.915	7.875	3.78
2241	4.235	8.015	1.785	6.58	7.63	14.525	4.97	7.7	14.35	3.57	7.14	16.66	1.645	5.845	14.665	6.58	7.49	16.975	5.705	6.965	19.845	7.14	7.525	20.545	5.915	8.26	15.995	5.845	8.33	11.725	4.83	8.61	6.405	5.215	9.24	3.745	4.305	3.955	6.44	6.23	3.15	7.245	4.165	3.815	7.35	1.435	6.09	9.135	4.13
2245	6.09	7.875	1.365	6.93	7.98	13.965	5.46	8.785	13.79	4.06	9.065	15.925	1.96	8.75	13.93	6.895	8.12	16.625	5.32	8.12	19.495	7.21	7.945	20.16	6.72	9.205	15.89	6.79	8.68	11.27	6.475	8.82	5.67	7.35	8.68	3.185	3.92	4.865	6.16	5.075	3.5	7.14	3.535	5.005	6.965	2.135	8.785	8.575	2.24
2258	5.95	3.71	1.925	7.63	8.995	13.615	6.23	9.485	12.985	4.515	10.71	15.155	2.415	9.065	13.545	7.63	10.01	15.54	6.72	11.2	18.235	8.085	11.41	18.69	7.14	10.43	14.42	7.14	8.155	10.535	6.3	6.23	5.67	7.035	5.285	3.5	4.025	3.045	7.595	5.425	1.995	8.645	3.745	3.395	8.33	2.415	6.965	8.82	3.115
2260	5.46	4.235	1.47	7.49	8.995	13.125	5.74	9.625	12.845	4.27	10.325	15.015	2.38	8.4	13.51	7.455	10.325	15.33	6.51	11.2	17.78	7.805	11.725	18.41	6.825	10.605	14.245	6.86	8.435	10.29	5.985	6.51	5.39	6.58	5.81	3.185	4.27	2.87	7.245	5.74	2.1	8.365	4.06	3.255	8.225	2.275	6.615	8.75	3.78
2262	2.555	7.7	3.15	10.22	8.855	13.055	8.785	9.52	13.51	8.365	9.555	16.24	5.81	8.365	15.575	11.305	9.31	15.12	11.655	9.485	18.27	13.265	9.625	17.745	10.255	9.87	14.525	8.26	8.925	10.5	5.215	8.75	6.72	4.62	8.68	4.305	3.955	4.865	8.225	5.46	3.745	8.225	4.165	5.04	9.065	3.43	7.98	11.025	5.985
2263	6.965	2.905	2.31	7.595	9.485	13.02	6.055	8.925	12.81	4.69	8.855	15.225	4.025	6.09	14.28	7.42	10.535	14.91	6.51	11.2	17.465	7.14	12.355	17.885	6.65	10.325	14.07	7.175	8.155	10.255	6.615	5.6	5.915	7.175	5.005	3.43	7.385	1.96	7.875	9.1	2.135	8.75	6.965	2.31	8.61	3.99	4.2	9.555	6.895
2351	9.065	10.22	2.59	8.855	8.995	15.715	7.77	10.29	15.505	6.3	11.06	17.465	4.165	11.165	15.12	8.575	8.995	18.13	7.56	9.31	20.615	8.575	8.645	21.56	8.715	9.835	17.325	9.135	9.66	12.32	9.135	10.395	7	10.045	10.185	4.83	5.215	8.12	6.895	5.6	6.16	7.77	4.865	8.19	7.945	4.9	11.55	9.765	3.15
2352	8.54	8.96	1.645	7.245	8.575	14.805	5.74	8.19	14.21	4.06	7.14	15.89	3.36	5.46	13.37	6.79	8.295	16.94	5.6	7.49	19.25	6.545	8.155	20.405	6.16	8.75	15.75	7.455	8.96	11.34	7.63	9.205	6.09	8.61	9.94	3.92	8.12	4.725	6.265	9.765	4.375	7.245	7.63	4.585	7.21	4.375	6.02	8.365	6.755
2353	5.775	5.39	1.575	8.855	9.24	13.72	7.945	10.535	13.16	7.14	12.285	15.085	4.515	11.83	13.3	9.275	10.22	15.96	8.68	11.935	18.76	10.15	11.165	19.145	9.17	10.71	14.665	8.365	8.645	10.535	6.965	7.35	5.425	7.245	6.16	3.395	2.975	5.88	7.14	3.465	4.55	8.505	2.975	6.51	7.875	3.815	10.185	8.26	2.52
2358	5.04	3.29	1.89	7.665	8.96	13.16	6.09	9.555	12.74	4.9	10.71	14.455	2.66	9.45	13.195	7.77	10.185	15.295	6.86	11.55	17.815	8.54	11.795	18.305	7.455	10.395	13.79	7.175	8.26	10.29	5.985	5.88	5.53	6.37	4.9	3.43	3.535	3.01	7.7	5.04	1.925	9.24	3.395	3.29	8.575	2.17	7	8.47	3.045
2364	6.615	3.255	2.135	7.175	9.275	13.125	5.53	8.925	12.985	4.06	9.1	14.805	2.975	6.72	13.79	6.93	10.43	15.435	5.67	10.99	18.2	7.14	12.25	18.375	6.37	10.395	13.93	6.685	8.33	10.255	6.335	5.775	5.845	7.07	5.25	3.535	6.405	1.96	7.91	8.365	1.995	9.275	6.16	2.1	8.785	3.045	4.55	9.24	6.09
2365	6.16	3.465	1.96	7.49	9.555	12.985	6.125	9.135	12.95	4.865	9.38	14.77	3.43	7	13.895	7.7	10.535	15.295	6.93	11.095	17.605	8.19	12.285	18.235	7.035	10.57	13.86	6.93	8.505	10.22	6.265	6.055	5.775	6.685	5.46	3.325	6.405	2.1	7.49	8.12	2.205	8.68	6.055	2.415	8.47	3.01	4.935	9.345	6.3
2366	7	3.255	2.345	7.77	9.38	13.545	6.16	9.135	13.44	4.69	9.52	15.26	3.395	6.86	14.245	7.56	10.535	15.715	6.23	11.27	18.375	7.315	12.53	18.97	7	10.605	14.49	7.385	8.505	10.675	6.86	5.95	6.02	7.525	5.32	3.71	7	1.995	8.155	8.75	2.065	9.66	6.65	2.345	9.17	3.5	4.795	9.59	6.44
2367	5.95	9.73	3.57	7.035	8.155	16.065	5.32	8.26	15.715	3.99	7.735	17.64	2.275	6.615	15.47	6.895	7.84	18.375	5.67	7.21	21	7.035	7.665	21.805	6.475	8.68	17.43	6.58	8.925	13.37	5.845	9.485	7.98	6.3	10.045	5.915	5.075	5.005	7.805	6.72	3.955	8.855	4.69	4.935	8.61	2.135	7.245	10.675	4.515
2370	11.165	8.015	3.395	8.47	8.54	16.1	6.93	8.61	15.12	4.935	8.33	16.695	3.85	6.895	14.42	7.525	8.715	18.305	5.46	8.365	20.65	6.685	9.205	21.595	7.49	9.275	16.905	8.82	9.03	13.055	9.94	8.785	7.665	11.27	9.03	5.6	8.855	4.13	8.4	10.36	3.395	9.59	8.575	4.235	8.75	5.46	6.86	9.38	6.825
2373	4.515	5.95	2.1	7.875	8.365	13.405	6.44	8.75	13.16	5.18	9.205	15.54	2.975	8.015	14.245	8.12	8.925	15.645	7.35	9.485	18.375	8.995	9.94	18.795	7.63	9.52	14.49	7.07	8.47	10.64	5.53	7.49	5.985	5.81	7.21	3.745	4.13	3.71	7.07	5.775	2.625	8.33	4.06	3.745	8.155	2.24	7.245	9.59	3.99
2374	6.825	14.07	4.305	8.225	9.45	16.31	7.035	10.57	16.345	5.81	10.815	18.2	3.605	11.48	16.59	8.155	8.82	18.935	7.315	8.435	21.21	8.715	7.665	22.19	8.225	10.01	17.675	8.085	11.06	13.72	7.28	13.195	8.575	7.945	13.685	6.44	3.85	10.08	8.295	4.62	8.085	8.505	3.64	9.87	9.03	3.255	12.845	11.445	2.485
2375	9.975	8.61	1.4	7.77	9.065	14.105	6.23	8.785	13.58	4.34	8.19	15.365	3.605	6.37	13.09	7	9.1	16.59	5.18	8.26	19.25	6.405	9.275	20.16	6.545	9.695	15.47	7.945	9.625	11.235	8.715	9.45	5.915	10.01	10.045	3.71	8.82	4.865	6.195	10.465	4.375	7.56	8.365	4.69	6.965	4.97	6.545	7.49	7.175
2472	6.965	3.325	2.275	6.79	10.43	13.44	5.285	9.94	13.195	3.465	10.01	15.4	2.905	7.035	14.21	6.615	11.515	15.435	5.18	12.25	18.235	6.405	13.37	18.55	5.81	11.34	14.385	6.72	8.96	10.465	6.335	6.3	6.02	7.175	5.495	3.43	6.65	2.555	8.225	8.505	2.59	9.205	6.265	2.8	9.065	3.325	5.425	9.87	5.74
2476	6.615	9.065	3.08	8.05	8.96	15.82	6.685	9.87	15.645	5.04	10.325	17.85	2.87	10.115	15.645	7.945	9.1	18.27	6.86	9.38	21.105	8.365	9.24	21.805	7.735	9.87	17.15	7.84	9.415	12.775	7.035	9.695	7.595	7.63	9.555	5.215	3.815	6.335	8.33	4.83	4.97	8.925	3.675	6.58	9.03	3.115	9.94	10.43	3.01
2477	10.185	7.875	3.535	8.96	8.225	15.855	7.49	8.995	15.295	5.39	9.205	17.185	3.675	8.47	14.7	8.19	8.505	18.165	6.23	8.54	20.965	7.7	8.89	21.63	8.12	9.205	17.115	9.135	8.75	13.055	9.555	8.855	7.63	10.675	8.785	5.6	7.35	4.935	7.49	8.295	3.71	8.89	6.825	5.005	8.4	5.145	8.085	9.695	5.285
2576	5.6	7.84	1.995	7.28	8.47	14.77	5.53	8.4	14.595	4.41	7.945	16.905	2.695	6.265	15.05	7.21	8.68	17.43	6.125	8.12	20.37	7.665	8.96	20.965	6.755	9.065	16.38	6.685	8.785	11.69	5.74	8.715	6.58	6.37	9.1	4.13	5.495	4.06	6.72	7.14	3.535	7.84	5.18	4.025	7.735	2.485	6.265	9.345	5.25
2779	5.67	8.89	2.31	6.965	8.33	14.7	5.425	8.785	14.42	3.85	8.575	16.59	1.89	7.875	14.35	6.825	8.295	17.325	5.635	8.015	19.95	7.315	8.295	20.615	6.58	9.24	16.1	6.58	9.135	11.865	5.915	9.485	6.51	6.58	9.835	4.375	4.13	5.215	7	5.81	3.955	7.665	3.99	5.18	7.63	1.995	8.085	9.345	3.5
2906	6.615	2.87	2.135	6.72	8.505	14.385	5.39	7.56	14.28	4.235	6.965	16.87	3.85	4.2	15.47	6.44	9.38	16.94	5.67	9.275	19.775	6.335	10.885	20.125	5.6	9.135	15.61	6.265	7.56	11.375	5.985	5.215	6.37	6.51	5.04	3.64	8.155	1.33	8.26	10.08	2.17	9.45	7.91	1.47	9.17	4.165	2.31	10.535	8.33
2914	6.965	3.92	1.925	7.245	9.275	14.315	5.74	8.785	14	4.13	8.715	16.1	2.87	6.405	14.91	6.93	10.01	16.555	5.775	10.29	19.355	6.93	11.655	19.95	6.3	10.115	15.26	6.93	8.54	11.095	6.44	6.37	6.125	7.315	5.915	3.465	7	2.135	8.085	8.82	2.205	9.38	6.545	2.415	8.96	3.325	4.41	9.765	6.475
2915	7.07	3.255	2.1	8.47	9.905	13.475	6.72	9.8	13.09	5.25	10.36	15.085	3.535	8.225	14.105	8.365	11.025	15.61	7.245	11.865	18.13	8.75	12.81	18.515	7.77	11.06	14.245	7.91	8.89	10.395	7.28	6.195	5.915	7.945	5.32	3.43	6.58	2.275	8.155	8.47	2.17	9.8	6.335	2.695	9.205	3.535	5.635	9.275	6.02
2916	8.015	9.94	1.89	8.435	8.82	14.875	7.175	10.185	14.56	5.495	10.535	16.555	3.535	10.535	14.525	8.015	8.96	17.255	6.685	9.205	20.195	8.225	8.82	20.93	8.225	9.905	16.205	8.68	9.73	11.97	8.4	10.395	6.615	9.45	10.29	3.955	5.04	7.385	6.545	5.74	5.32	7.805	4.69	7.315	7.56	4.06	10.99	9.17	3.185
2918	6.51	8.435	2.03	7.315	8.715	15.12	5.845	8.785	14.665	3.99	7.98	16.87	2.555	6.545	14.595	6.965	8.575	17.5	5.705	7.91	20.37	7.07	8.75	21.21	6.44	9.31	16.45	6.86	9.31	12.075	6.475	9.275	6.475	7.245	9.765	4.095	6.195	4.585	6.825	7.98	3.85	8.12	5.845	4.515	7.84	2.765	6.79	9.45	5.565
2925	5.74	6.405	1.82	7.105	8.12	12.705	5.285	7.98	12.425	3.99	7.735	14.385	2.555	5.985	13.09	6.93	8.575	14.56	5.985	8.61	17.22	7.315	9.24	17.605	6.195	8.995	13.825	6.51	7.91	10.325	5.775	7.49	5.67	6.265	7.77	3.29	5.355	3.36	6.3	7	2.835	6.72	5.145	3.29	7.035	2.555	5.425	8.505	4.69
3077	4.83	10.22	4.095	8.26	8.925	16.975	6.545	7.98	16.94	5.985	6.405	18.865	4.76	4.795	16.66	8.47	8.4	19.46	8.26	6.965	22.12	9.205	8.155	22.995	7.49	8.925	18.585	6.79	9.66	14.07	5.18	10.22	8.575	5.215	11.2	6.475	7.315	5.705	8.12	9.66	5.88	9.1	7.14	5.32	9.135	3.78	5.67	11.76	8.54
3080	3.92	5.565	3.815	5.915	8.575	16.45	4.235	8.12	16.17	3.29	7.35	18.9	2.03	5.145	17.045	5.88	8.96	18.655	5.285	8.68	21.665	6.3	10.08	22.19	5.11	8.995	17.85	5.005	8.225	13.3	3.955	7.14	7.91	4.41	7.315	5.6	5.215	2.835	9.17	7.175	2.695	9.94	5.18	2.765	10.22	1.75	4.375	11.9	5.075
3081	6.58	10.29	3.885	8.26	7.84	16.765	6.615	7.98	16.625	5.005	6.685	18.9	3.395	5.775	16.345	8.12	7.385	19.18	7.035	6.23	22.365	8.54	7.105	23.03	7.385	8.12	18.585	7.63	9.065	13.86	6.79	10.115	8.365	7.315	10.885	6.265	6.51	5.39	8.015	8.155	4.585	8.82	6.16	5.18	8.995	3.36	6.86	11.235	6.195
3084	7.98	7.98	2.485	8.89	7.84	15.995	7.175	8.47	15.785	5.39	8.26	18.235	3.395	7.14	15.96	8.54	8.05	18.725	7.14	8.085	21.805	8.68	8.61	22.47	8.05	8.75	17.605	8.47	8.505	13.02	7.98	8.68	7	8.715	8.82	4.9	6.3	4.2	7.805	7.945	3.01	8.96	6.02	4.165	8.925	3.815	7.07	10.36	5.46
3401	9.17	5.005	1.75	7.56	9.38	14.175	5.915	9.8	13.58	3.78	10.43	15.05	2.485	8.47	13.055	6.72	10.43	16.415	5.18	11.2	18.69	6.16	11.76	19.74	6.545	10.745	15.12	7.91	8.645	10.99	8.435	7.105	5.74	9.695	6.58	3.78	6.475	3.15	6.93	7.56	2.38	8.575	5.95	3.5	7.91	3.85	6.685	8.05	4.095
3402	5.88	8.365	3.5	7.455	8.54	17.01	5.81	8.785	16.625	4.235	8.365	18.9	2.38	7.07	16.765	7.315	8.645	19.215	6.475	8.4	21.945	7.77	8.75	22.68	6.685	9.205	18.165	6.825	8.96	13.615	5.95	9.03	8.155	6.58	9.31	5.775	4.9	4.445	8.715	6.51	3.57	9.275	4.55	4.55	9.45	2.415	7.035	11.13	4.445
3403	5.355	4.375	1.715	6.755	8.47	13.65	5.005	7.91	13.65	3.885	7.385	15.96	3.01	5.075	14.49	6.65	9.065	15.82	5.74	9.065	18.83	6.79	10.185	19.39	5.74	9.135	14.945	6.055	7.84	10.675	5.25	6.23	5.81	5.67	6.16	3.395	6.23	2.24	6.86	7.945	2.415	7.77	6.055	2.38	7.98	2.905	3.885	9.31	6.37
3404	8.645	8.225	1.82	7.385	9.275	15.225	5.705	9.1	14.49	3.745	8.26	16.52	3.045	6.3	14.28	6.65	9.485	17.64	5.285	9.03	20.23	6.265	10.01	21	6.16	9.835	16.31	7.49	9.345	11.585	7.735	8.925	6.37	8.75	9.38	4.095	7.77	4.41	6.93	9.415	3.99	8.225	7.315	4.34	7.91	4.13	6.09	9.03	6.405
3405	6.685	8.05	2.24	6.44	7.77	15.47	4.935	7.35	14.91	3.325	6.23	16.905	2.415	4.655	14.315	6.055	7.56	17.71	5.145	6.685	20.3	6.055	7.455	21.175	5.32	7.945	16.73	6.125	8.19	12.075	5.915	8.365	6.58	6.755	9.1	4.375	6.685	3.85	6.86	8.435	3.57	7.84	6.335	3.64	7.77	2.975	5.04	9.17	5.88
3406	6.65	7.7	2.205	8.085	9.31	14	6.755	9.765	13.475	5.075	10.01	15.715	3.255	8.96	14.07	8.155	9.555	15.925	7.14	9.8	18.515	8.715	9.905	19.04	7.665	10.22	14.875	7.7	9.415	11.13	7	8.925	6.3	7.595	8.75	3.99	5.11	5.215	6.86	6.195	4.305	7.875	4.795	5.565	7.525	3.325	8.645	8.925	4.025
3723	6.51	6.3	1.715	7.735	8.645	13.79	6.195	8.085	13.615	5.04	7.35	15.82	4.13	5.25	14.035	7.525	8.925	16.03	6.685	8.365	19.145	7.84	9.66	19.565	6.79	9.135	14.91	6.965	8.575	10.955	6.44	7.665	5.915	6.86	7.875	3.535	7.56	3.36	6.895	9.555	3.325	7.875	7.28	3.325	7.7	4.165	4.55	8.925	7.665
3777	6.37	7	1.925	7.105	8.365	14.35	5.46	8.12	14.21	4.165	7.49	16.17	2.975	5.67	14.385	6.895	8.54	16.765	5.845	8.015	19.6	7.105	9.03	20.335	6.23	8.995	15.925	6.72	8.75	11.585	6.16	8.155	6.51	6.825	8.505	3.92	6.475	3.605	7	8.365	3.22	8.19	6.09	3.64	7.875	2.94	5.32	9.275	6.195
3869	7	8.54	2.135	7.525	8.54	14.98	6.055	8.645	14.315	4.27	8.12	16.415	2.8	6.79	14.175	7.245	8.505	17.01	5.985	8.085	19.705	7.42	8.435	20.405	6.755	9.135	15.89	7.245	8.925	11.585	6.895	9.135	6.51	7.84	9.59	4.305	6.335	4.69	6.825	7.875	3.955	7.595	5.95	4.69	7.595	3.36	6.825	8.82	5.285
3870	7.49	3.78	1.68	7.175	8.54	13.755	5.67	8.19	12.985	3.85	8.05	15.4	2.905	5.845	13.615	6.895	9.205	15.54	5.81	9.45	18.095	6.895	10.36	18.585	6.16	9.205	14.49	6.93	7.595	10.43	6.79	5.845	5.6	7.735	5.53	3.465	6.86	1.75	7.245	8.54	1.68	8.4	6.44	2.065	8.155	3.57	3.99	8.75	5.915
3871	7.56	8.96	1.505	7.28	7.98	14.105	5.495	7.875	13.825	3.99	6.86	15.89	2.975	5.355	13.545	6.825	7.875	16.555	5.74	7.21	19.11	6.685	7.84	20.09	6.265	8.4	15.54	7	8.54	11.2	6.93	8.96	6.02	7.7	9.555	3.92	7	4.62	5.81	8.61	3.92	6.93	6.58	4.34	6.825	3.535	5.985	8.33	6.125
3872	5.565	7.105	2.17	6.93	7.91	13.58	5.495	7.77	13.195	3.78	7.105	15.26	2.555	5.46	13.265	6.79	7.98	15.785	5.845	7.63	18.41	6.72	8.505	19.25	6.09	8.47	14.875	6.405	7.98	10.465	5.81	7.77	5.915	6.3	8.225	3.92	5.81	3.64	6.09	7.455	3.01	6.825	5.565	3.605	6.825	2.73	5.6	8.19	5.145
3883	6.405	5.6	2.45	6.685	7.945	14.7	5.145	7.805	14.455	3.675	7.63	16.415	2.065	5.95	14.595	6.475	8.225	17.08	5.53	8.05	19.565	6.825	8.645	20.23	5.915	8.645	15.995	6.51	7.91	12.075	6.055	7.175	6.825	6.825	7.175	4.655	5.6	3.045	7.35	6.755	2.38	8.715	5.285	3.115	8.05	2.345	5.775	9.625	4.69
3885	9.975	8.085	3.78	7.42	8.225	16.24	5.845	7.49	15.54	4.375	6.65	16.905	3.99	4.865	14.63	6.51	7.91	18.41	5.145	7.035	20.65	5.88	8.085	21.735	6.265	8.505	17.185	7.56	8.505	13.3	8.47	8.715	7.77	9.45	9.31	5.88	9.45	4.235	8.295	10.5	3.99	9.52	9.03	4.165	8.785	5.215	5.53	9.765	7.98
3968	5.6	4.305	1.61	7.77	9.59	13.79	6.125	9.73	13.44	4.795	10.43	15.645	2.8	8.435	14.28	7.77	10.57	15.995	6.86	11.375	18.865	8.33	11.97	19.215	7.28	10.85	14.665	7.175	8.96	10.745	6.055	6.79	5.635	6.72	6.09	3.29	5.075	2.835	7.84	6.72	2.345	9.17	4.795	3.185	8.68	2.52	6.44	9.345	4.725
3969	3.815	4.62	2.1	7.35	9.1	14.245	5.775	9.73	13.965	4.62	10.64	16.275	2.17	9.17	14.91	7.665	10.08	16.485	6.755	11.2	19.6	8.61	11.48	19.985	7.07	10.465	15.225	6.615	8.68	11.13	5.005	7.07	6.37	5.32	6.195	3.675	3.08	3.185	8.435	4.83	2.17	9.45	2.87	3.535	9.135	1.295	7.21	9.765	2.975
3970	6.02	8.47	2.66	6.545	8.26	15.855	5.005	8.085	15.365	3.395	7.14	17.465	2.1	5.705	15.225	6.37	8.05	18.375	5.075	7.175	21.035	6.44	7.98	21.77	5.775	8.68	17.22	6.125	8.89	12.88	5.81	9.1	7.455	6.545	9.8	4.935	5.775	4.62	7.49	7.84	3.955	8.47	5.565	4.34	8.295	2.38	6.055	9.8	5.32
3971	2.94	7.91	3.185	7.945	7.945	15.575	6.335	7.175	15.61	6.055	5.74	18.06	4.725	3.675	15.995	8.47	7.7	18.2	8.54	6.58	20.93	9.73	7.84	21.525	7.385	8.085	17.395	6.265	8.225	13.055	3.99	8.295	7.7	3.605	9.065	5.46	6.16	3.99	7.315	8.4	4.41	7.595	6.23	3.745	8.19	3.185	4.06	10.605	8.12
3972	9.31	10.255	3.185	7.805	8.715	16.205	6.195	9.275	15.75	4.34	8.925	17.395	2.765	8.225	15.015	7.21	8.54	18.515	5.425	8.12	21.035	6.79	8.4	22.19	7.035	9.415	17.43	8.05	9.695	13.405	8.54	10.395	7.805	9.73	10.885	5.67	6.86	6.055	7.56	8.295	4.69	8.715	6.37	5.95	8.26	3.92	8.785	9.905	4.865
3973	3.29	8.89	3.465	6.79	8.225	16.38	5.04	8.085	16.31	4.165	7.245	18.62	2.24	5.635	16.695	7.105	8.05	18.76	6.51	7.21	21.735	8.085	8.085	22.12	6.44	8.645	17.745	5.775	8.82	13.44	4.06	9.205	8.19	4.27	9.905	5.67	4.095	4.585	8.365	5.985	4.025	8.645	3.99	4.34	9.1	1.26	6.195	11.34	4.76
3975	5.39	8.89	2.59	6.44	7.98	15.785	4.725	7.7	15.365	3.43	6.65	17.465	1.925	5.145	15.155	6.3	7.735	18.2	5.285	6.615	21.035	6.51	7.595	21.84	5.53	8.365	17.22	5.81	8.75	12.88	5.215	9.24	7.35	5.845	10.115	4.865	5.88	4.585	7.315	7.77	4.2	8.05	5.53	4.34	8.015	2.31	5.74	9.695	5.705
3976	6.195	4.13	1.925	7.42	10.29	13.685	5.775	10.395	13.195	4.27	11.165	15.26	2.275	9.205	14.035	7.245	11.34	15.715	6.02	12.46	18.48	7.63	13.23	18.935	6.895	11.515	14.455	6.965	9.31	10.535	6.195	6.93	5.915	6.895	6.055	3.535	5.005	3.115	8.19	6.72	2.625	9.52	4.69	3.465	8.925	2.345	6.685	9.17	4.375
4435	6.86	3.325	1.89	7.105	8.925	13.335	5.425	8.96	12.915	3.78	9.59	14.875	2.065	7.455	13.3	6.72	10.01	15.435	5.285	10.78	17.99	6.65	11.76	18.655	6.3	10.115	14.07	6.895	8.12	10.325	6.72	5.915	5.6	7.56	5.285	3.395	5.775	2.065	7.525	7.42	1.715	9.135	5.775	2.065	7.525	2.765	5.145	8.47	4.515
4436	8.085	8.155	1.855	7.245	8.295	14.315	5.775	8.05	13.72	4.095	7.14	15.645	3.045	5.46	13.3	6.615	8.225	16.73	5.215	7.455	19.11	6.23	8.47	20.195	6.125	8.785	15.435	7.035	8.785	11.305	7.21	8.715	5.915	8.085	9.31	3.99	7.665	4.13	6.615	9.52	3.815	7.84	7.245	4.095	7.245	4.025	5.53	8.12	6.825
4437	6.72	2.975	2.1	7.28	8.925	13.405	5.705	8.645	13.09	4.235	9.065	15.19	2.8	6.685	14.07	7.07	10.045	15.54	5.95	10.675	18.095	7.28	11.69	18.375	6.475	10.08	14.245	6.895	8.015	10.43	6.475	5.67	5.915	7.385	5.005	3.5	6.405	1.855	8.05	8.365	1.68	9.17	6.195	1.995	8.89	3.01	4.655	9.345	5.74
4592	6.895	4.34	1.96	7.42	9.205	14.245	5.74	8.715	13.965	4.27	8.645	16.205	3.115	6.16	14.7	7.21	9.8	16.415	5.95	10.08	19.215	7.14	11.2	19.565	6.51	10.045	15.26	6.965	8.645	11.2	6.58	6.65	6.23	7.35	6.3	3.745	7	2.45	7.84	9.065	2.52	9.24	6.58	2.59	8.785	3.325	4.62	9.695	6.615
4594	5.67	3.64	2.065	8.365	10.115	12.915	7.07	10.64	12.145	5.67	12.39	14	3.36	10.92	12.67	8.47	11.445	14.84	7.665	13.16	17.08	9.17	13.3	17.675	8.225	11.655	13.475	7.91	8.925	9.87	6.86	6.615	5.39	7.315	5.285	3.36	3.99	3.92	7.735	5.32	2.94	9.485	3.85	4.41	8.575	2.87	8.155	8.015	3.255
4630	7.49	5.215	1.26	6.16	6.965	13.16	4.62	7.175	12.425	2.695	6.93	14.385	1.54	5.635	12.215	5.355	7.28	15.4	4.025	7.35	17.71	5.005	7.84	18.55	5.11	7.77	14.21	6.37	6.965	10.15	6.72	6.37	5.355	7.875	6.37	3.325	5.915	2.31	5.81	7.245	1.68	7.14	5.425	2.345	6.545	2.905	4.795	7.28	3.885
4631	5.46	6.65	1.68	6.195	7.525	14.245	4.585	7.525	13.79	2.835	6.86	16.065	1.645	5.075	13.72	5.915	7.63	16.59	4.76	7.175	19.355	6.125	7.805	19.985	5.25	8.085	15.365	5.88	7.77	11.025	5.32	7.63	5.88	6.055	7.98	3.64	4.865	3.185	5.985	6.475	2.45	7.175	4.48	3.115	7.105	1.82	5.285	8.68	3.99
4632	6.475	7.49	1.75	6.72	7.455	14.315	4.97	7.805	14	3.08	7.28	16.17	1.68	6.125	13.86	6.09	7.56	16.87	4.9	7.315	19.425	6.16	7.805	20.23	5.565	8.19	15.68	6.51	8.015	11.2	6.23	8.225	6.02	7	8.505	3.885	5.145	3.675	6.405	6.755	2.905	7.28	4.795	3.745	7.315	2.275	6.16	8.89	3.955
4633	7.14	8.47	1.435	6.65	7.84	14.105	5.075	8.61	13.79	3.395	8.575	15.715	1.645	8.015	13.335	6.23	7.875	16.345	4.97	7.595	18.795	6.265	7.385	19.565	6.02	8.645	15.4	6.65	8.47	10.99	6.755	8.89	5.705	7.665	9.03	3.815	4.375	5.04	5.775	5.495	3.78	6.72	3.955	5.25	6.58	2.45	8.085	8.12	2.485
4634	5.39	8.225	1.82	7.105	7.805	14.7	5.635	8.75	14.385	4.06	8.995	16.8	1.995	8.645	14.63	7.035	7.98	17.01	5.985	8.015	19.985	7.63	7.7	20.44	6.58	8.75	15.96	6.615	8.435	11.375	5.74	8.82	6.265	6.475	8.785	3.92	3.22	5.11	6.58	4.445	3.745	7.35	3.01	5.215	7.56	1.89	8.365	9.38	2.275
4635	5.915	11.375	2.87	7.315	9.065	15.155	5.95	9.135	14.735	4.515	8.435	16.765	3.15	8.19	14.175	7.49	8.505	17.15	6.685	7.525	19.67	8.05	7.875	20.3	6.79	9.38	16.415	6.965	10.22	12.145	6.195	11.48	7.035	6.86	12.18	5.11	5.495	7.035	6.405	7	6.125	7.035	5.005	6.965	7.21	2.8	8.995	9.66	4.795
4636	5.53	6.965	1.75	6.72	7.385	14.07	5.11	7.84	13.86	3.43	7.7	16.17	1.68	6.615	13.965	6.545	7.595	16.485	5.39	7.455	19.11	6.825	7.77	19.775	5.985	8.26	15.61	6.3	7.77	11.2	5.6	7.875	5.845	6.405	8.015	3.815	4.235	3.815	6.3	5.635	2.765	7.07	3.955	3.745	7.245	1.89	6.405	8.785	3.325
4637	8.33	8.12	1.505	5.81	7.805	13.475	4.515	7.21	12.775	2.835	5.915	14.63	2.765	4.2	12.145	5.075	7.525	15.82	3.745	6.405	18.2	4.725	7.385	18.97	4.55	7.91	14.91	6.055	8.19	10.57	6.825	8.365	5.53	7.805	9.205	3.465	8.12	4.2	5.67	9.485	4.13	6.895	7.595	3.99	6.335	3.92	4.69	7.385	6.65
4638	6.195	5.705	1.365	6.475	7.525	14.245	4.83	7.875	13.93	3.045	7.77	15.925	1.435	6.44	13.79	5.985	7.84	16.59	4.62	7.77	19.425	6.16	8.12	19.95	5.6	8.47	15.68	6.265	7.595	11.025	5.81	6.965	5.6	6.72	6.93	3.57	4.515	2.73	6.37	6.02	1.89	7.63	4.13	2.835	7.35	1.89	5.705	8.505	3.36
4639	7.28	6.685	2.45	8.19	8.19	15.12	7.07	9.345	14.665	5.53	10.185	16.38	3.71	9.975	14.35	7.945	8.54	17.325	7.14	9.345	19.74	8.26	8.96	20.615	7.91	9.24	16.1	8.155	8.26	11.97	7.7	7.91	6.37	8.33	7.28	4.62	4.165	5.11	7.56	4.865	3.745	8.575	3.955	5.565	8.26	3.815	9.065	9.415	2.765
4640	7.98	7.595	2.1	7.105	7.91	13.755	5.6	8.015	12.985	3.675	7.595	14.735	2.485	6.265	12.495	6.65	7.945	15.75	5.215	7.7	18.025	6.265	8.19	18.76	6.055	8.47	14.56	7.175	8.015	11.235	7.42	8.155	6.09	8.365	8.435	4.2	6.58	4.025	6.09	7.77	3.325	7.035	6.125	4.025	6.825	3.745	6.51	8.015	4.9
4641	4.935	8.785	2.345	6.02	8.19	13.895	4.41	7.98	13.44	2.94	6.79	15.4	1.855	5.25	13.23	5.74	7.98	16.03	4.97	7.21	18.41	6.16	7.98	18.865	5.04	8.47	15.12	5.46	8.505	11.34	4.725	8.89	6.3	5.25	9.59	4.305	5.145	4.795	6.195	6.755	4.305	6.825	4.97	4.55	6.86	2.275	6.055	8.75	5.04
4642	4.305	12.775	3.745	7.595	8.645	13.825	5.95	8.575	13.65	4.865	7.105	15.365	3.395	6.09	13.44	7.84	7.875	15.645	7.49	6.615	17.815	8.4	7.07	18.445	6.86	8.505	15.12	6.65	9.66	11.83	5.04	11.76	7.315	5.145	12.81	5.775	5.04	7.7	5.88	6.475	7.28	6.055	4.865	7.455	6.545	2.73	8.4	9.03	5.565
4643	7.525	9.03	2.485	6.125	7.875	13.685	4.69	7.56	13.02	2.975	6.475	14.315	2.59	5.005	12.145	5.6	7.525	15.61	4.2	6.58	17.745	5.11	7.35	18.48	5.04	7.945	14.56	6.335	8.26	10.955	6.58	8.925	6.02	7.385	9.555	4.515	6.895	4.97	5.88	8.295	4.515	6.79	6.58	4.69	6.615	3.815	5.985	7.63	5.81
4645	6.02	9.135	2.8	6.615	8.435	14.49	5.04	8.61	14	3.325	7.98	15.715	1.89	6.79	13.58	6.265	8.26	16.52	5.11	7.805	19.04	6.44	8.26	19.39	5.74	8.89	15.54	6.335	8.715	11.76	5.88	9.345	6.65	6.545	9.765	4.795	5.005	5.355	6.58	6.44	4.41	7.385	4.795	5.04	7.35	2.555	7.35	8.995	4.095
4646	7.805	10.64	2.555	7	8.855	14.035	5.67	9.415	13.475	3.535	9.17	14.98	2.135	8.575	12.845	6.44	8.75	16.03	4.935	8.155	18.235	6.3	8.575	18.9	6.09	9.555	14.945	7.07	9.485	11.34	7.385	10.465	6.475	8.4	10.92	4.76	5.74	6.615	5.985	7	5.355	6.79	5.355	6.405	6.58	3.535	9.135	8.19	4.095
4647	9.975	10.885	3.71	7.875	8.505	13.51	6.615	9.52	13.055	4.865	9.73	14.42	3.22	9.695	12.425	7.315	8.47	15.225	5.95	8.225	17.43	7.07	7.98	18.165	7.245	9.1	14.77	8.26	9.135	11.27	8.54	10.255	7.21	9.695	10.395	5.635	6.055	7.56	5.705	6.65	5.915	6.335	5.67	7.49	6.265	4.725	10.255	8.4	3.675
4648	8.54	8.75	2.835	7.035	8.05	14.105	5.425	7.595	13.475	3.815	6.545	14.805	3.29	5.11	12.67	6.475	7.84	16.135	5.005	6.895	18.41	5.985	7.7	19.11	5.74	8.155	15.05	7.105	8.4	11.655	7.455	8.785	6.65	8.295	9.415	4.9	8.015	4.76	6.545	9.345	4.375	7.525	7.735	4.55	7.21	4.55	5.915	8.295	6.79
4649	6.16	8.33	3.045	6.335	7.91	13.37	4.69	7.665	12.88	3.22	6.755	14.42	2.31	5.285	12.6	5.915	7.77	15.225	5.005	6.965	17.29	5.985	7.63	17.85	5.145	8.12	14.28	5.985	8.085	11.165	5.705	8.33	6.37	6.405	8.785	4.865	5.88	4.375	6.44	7.28	3.99	7.105	5.6	4.235	7.14	3.01	5.88	8.575	5.18
4650	5.18	4.41	2.555	8.015	8.785	13.195	7.315	9.765	12.11	6.545	11.83	13.3	4.55	11.97	11.62	8.225	9.73	14.875	7.7	11.235	16.695	8.89	10.85	17.465	8.26	9.94	13.51	7.42	7.84	10.535	6.545	6.265	5.845	6.615	5.075	4.305	2.66	5.88	7.175	2.66	4.655	8.435	2.695	6.405	7.63	4.13	9.59	7.595	1.68
4986	9.695	12.075	3.745	8.82	9.17	16.905	7.665	10.325	16.345	6.16	10.71	18.27	4.06	11.2	15.96	8.435	8.925	19.145	6.895	8.82	21.63	8.295	8.155	22.26	8.54	9.87	18.025	9.205	10.185	14	9.59	11.69	8.47	10.745	11.935	6.16	6.09	8.715	7.805	6.475	7.105	8.47	5.845	8.75	8.505	5.18	12.18	10.745	3.815
4988	8.015	10.36	2.03	7.42	8.96	13.825	5.845	8.785	13.44	4.27	8.12	15.015	3.01	6.3	13.16	7.105	8.75	16.1	5.46	7.595	18.445	6.755	8.26	19.39	6.475	9.695	15.26	7.385	9.625	11.13	7.105	10.43	6.265	8.05	11.235	4.235	7.525	5.985	5.6	8.925	5.39	6.51	6.965	5.705	6.44	3.745	7.28	7.945	6.265
4990	6.79	10.255	2.1	6.405	8.575	12.46	4.725	8.96	12.075	3.465	8.645	13.51	2.135	7.455	11.655	6.16	8.505	14.28	4.97	8.225	16.66	6.23	8.47	17.115	5.74	9.31	13.615	6.72	9.38	10.115	6.335	10.36	6.09	7.28	10.955	4.165	5.67	6.44	5.32	6.755	5.705	5.775	5.25	6.3	5.95	2.835	8.47	7.63	3.675
4995	6.195	12.215	3.605	8.015	9.345	14.175	7.245	10.815	13.93	6.3	11.48	16.03	4.27	12.425	14.63	8.05	9.1	15.855	7.49	9.17	18.48	8.645	8.225	18.48	8.225	10.045	15.26	7.665	10.22	11.655	6.93	11.83	7.245	7.315	11.83	5.25	3.115	10.5	7.525	3.185	8.61	7.875	2.975	10.43	8.085	4.2	13.055	10.08	1.89
4996	7.14	10.43	2.45	7.63	8.435	13.615	6.055	9.31	13.475	4.375	9.205	15.015	2.66	8.82	13.195	7.28	8.435	15.75	6.055	8.26	18.165	7.315	8.295	18.83	6.895	9.24	14.7	7.28	9.17	11.2	7.035	10.36	6.16	7.7	10.675	4.445	4.795	6.58	5.915	5.845	5.285	6.58	4.48	6.615	6.685	3.325	9.38	8.645	3.325
5129	6.02	11.655	2.485	6.72	8.75	14.98	5.005	8.47	14.525	3.71	7.105	16.59	2.45	6.02	14	6.51	8.19	17.395	5.39	6.615	20.02	6.755	7.49	21.105	5.81	8.995	16.45	6.23	9.905	12.355	5.74	11.095	7.035	6.37	12.32	4.9	6.335	6.475	6.02	8.155	5.81	7.14	5.95	6.09	6.965	2.66	7.49	8.785	5.845
5132	7.875	7.84	1.645	7.385	8.435	13.825	5.88	8.505	13.37	4.235	8.225	14.98	2.625	7.07	13.09	7.105	8.47	16.135	5.425	7.98	18.515	6.86	8.4	19.46	6.58	9.24	15.05	7.525	8.995	10.92	7.42	8.89	5.775	8.365	9.1	3.57	6.51	4.48	6.335	8.225	3.64	7.385	6.055	4.585	6.965	3.325	7.175	8.19	4.935
5137	5.04	4.48	1.89	7.035	9.59	13.755	5.285	8.995	13.685	4.34	9.03	16.31	2.975	6.44	14.91	7.035	10.43	15.995	6.335	10.71	18.865	7.42	12.04	19.285	6.09	10.395	14.875	6.125	8.82	10.955	5.25	6.65	5.95	5.53	6.37	3.465	6.3	2.66	7.84	8.33	2.8	8.715	6.23	2.835	8.785	2.94	4.515	9.765	6.685
5276	9.275	6.09	1.47	7.42	8.575	13.02	5.985	8.96	12.25	3.955	9.135	13.93	2.73	7.7	11.725	6.685	9.135	15.225	4.69	9.45	17.5	5.775	10.045	18.655	6.65	9.695	13.965	7.84	8.715	10.29	8.61	7.735	5.425	9.905	7.56	3.395	6.79	3.745	6.055	8.05	2.835	7.56	6.405	3.815	6.79	4.13	7.035	7.07	4.725
5279	6.16	6.965	1.75	7.595	8.82	13.755	5.915	9.17	13.475	4.62	9.555	15.785	2.555	8.33	13.93	7.595	9.275	16.135	6.44	9.485	19.145	8.33	9.975	19.67	7.175	9.87	14.945	7.175	8.995	11.025	6.405	8.295	6.055	7.105	8.12	3.64	4.69	4.235	7.07	6.3	3.08	8.225	4.48	4.305	7.875	2.485	7.49	8.82	3.955
5280	7.35	3.85	2.03	6.895	8.785	13.09	5.39	8.295	12.565	3.78	8.26	14.42	2.695	6.09	13.02	6.44	9.59	15.155	4.97	9.8	17.605	6.125	11.025	18.305	6.02	9.695	13.825	6.755	8.085	10.185	6.79	6.125	5.425	7.56	5.81	3.5	6.86	2.135	7.315	8.575	2.135	8.645	6.545	2.31	8.12	3.22	4.515	8.54	5.915
5431	7.42	8.82	2.03	7.28	8.75	14.805	5.705	8.225	14.385	4.41	7.315	16.24	3.43	5.285	14.14	6.93	8.61	17.15	5.53	7.525	19.915	6.51	8.68	20.825	6.3	9.1	16.135	7.035	9.205	11.97	6.825	9.31	6.475	7.56	10.115	4.2	7.805	4.795	6.405	9.38	4.585	7.595	7.455	4.62	7.245	3.885	5.88	8.715	7.21
5432	6.86	9.52	2.52	8.015	8.645	14.945	6.51	9.1	14.525	5.04	9.1	16.59	2.94	8.19	14.49	7.91	8.575	17.15	6.72	8.33	19.88	8.225	8.435	20.58	7.63	9.31	16.1	7.875	9.205	11.935	7.28	9.905	6.825	8.015	10.255	4.55	5.46	5.95	6.545	6.615	4.62	7.525	5.18	5.81	7.525	3.36	8.82	9.24	4.13
5433	6.265	9.66	2.065	7.385	9.45	15.295	5.81	9.87	14.875	4.375	10.08	17.22	2.275	9.03	15.015	7.28	9.66	17.885	5.985	9.59	20.72	7.56	9.8	21.49	6.895	10.29	16.66	7.07	9.975	12.215	6.405	10.255	6.79	7.21	10.395	4.34	4.41	5.95	6.93	5.705	4.83	7.875	4.2	5.985	7.875	2.345	9.17	9.38	3.325
5434	3.955	5.53	1.96	7.77	9.66	14.665	6.16	9.905	14.455	5.18	10.815	16.835	2.625	9.24	15.365	8.155	10.57	17.01	7.28	11.34	20.09	9.24	11.515	20.02	7.525	10.815	15.68	6.895	9.065	11.445	5.11	7.63	6.335	5.32	7.035	3.92	3.465	3.57	8.26	4.935	2.835	9.31	3.43	3.885	9.1	1.61	7.525	10.01	3.5
5435	7.7	4.34	1.89	8.12	9.415	14.14	6.65	9.905	13.405	5.075	11.13	15.155	3.01	9.66	13.23	7.875	10.57	16.31	6.58	11.76	18.655	8.015	12.005	19.495	7.84	10.71	14.875	8.12	8.68	11.13	7.77	6.86	6.02	8.855	5.845	3.64	5.11	3.255	7.315	5.915	2.555	8.995	4.69	3.78	8.225	3.43	7.63	8.19	3.43
5436	7.105	8.015	1.61	7.28	8.75	14.98	5.565	8.995	14.455	4.06	9.065	16.66	2.1	7.77	14.525	6.895	8.96	17.57	5.495	8.925	20.335	7.035	9.275	21.14	6.65	9.555	16.38	7.175	9.065	11.585	6.825	9.03	6.265	7.77	9.1	3.885	5.425	4.48	6.51	6.755	3.465	7.875	5.075	4.48	7.63	2.73	7.49	8.715	4.095
5437	7.315	8.05	1.96	7.7	8.61	15.225	6.16	8.715	14.7	4.445	8.61	16.835	2.695	7.175	14.665	7.315	8.75	17.71	5.985	8.715	20.265	7.49	9.065	20.965	7.07	9.31	16.485	7.595	8.82	11.865	7.175	8.82	6.615	8.085	9.03	4.27	6.02	4.375	6.79	7.385	3.5	8.05	5.67	4.375	7.735	3.255	7.14	9.17	4.795
5439	5.32	5.145	1.54	7.21	9.205	13.72	5.635	8.925	13.545	4.41	8.82	15.785	2.94	6.58	14.455	7.21	9.905	15.89	6.3	10.045	18.725	7.595	11.235	19.32	6.51	10.08	14.735	6.475	8.75	10.85	5.495	7.035	5.775	6.055	6.825	3.395	5.915	2.87	7.56	7.665	2.66	8.435	5.67	3.01	8.33	2.73	5.075	9.415	6.125
5440	8.47	9.38	1.89	7.84	9.38	14.665	6.37	9.625	14.105	4.585	9.31	15.96	3.15	8.05	13.65	7.49	9.45	17.01	5.81	9.03	19.635	7.385	9.66	20.51	7.105	10.115	15.785	7.84	9.905	11.725	7.91	9.94	6.23	8.855	10.22	4.13	6.895	5.565	6.615	8.33	4.62	7.7	6.51	5.53	7.35	3.92	8.05	8.645	5.74
5441	7.56	3.99	1.645	6.93	8.12	13.475	5.39	7.875	12.81	3.64	8.085	15.05	2.38	5.845	13.475	6.51	8.995	15.645	4.935	9.17	18.515	6.265	10.185	19.11	5.985	9.03	14.35	6.755	7.735	10.64	6.93	6.055	5.53	7.84	5.74	3.395	6.615	1.82	7.35	8.33	1.505	8.785	6.23	1.96	8.05	3.22	4.165	8.435	5.6
5442	5.145	3.535	2.1	7.385	8.96	13.3	5.705	8.89	13.265	4.48	9.275	15.715	2.835	7	14.7	7.455	9.975	15.47	6.685	10.57	18.725	8.155	11.585	18.69	6.755	10.185	14.42	6.615	8.365	10.64	5.53	6.16	5.915	5.915	5.565	3.5	5.39	2.065	8.05	7.28	1.82	9.205	5.145	2.415	9.03	2.345	4.865	9.835	5.565
5445	8.925	6.475	1.82	7.945	8.61	14.07	6.475	8.61	13.44	4.48	8.4	15.295	3.15	6.685	13.37	7.385	8.855	16.31	5.635	8.68	18.97	6.72	9.52	19.985	6.965	9.485	15.4	8.19	8.785	11.165	8.54	8.12	5.95	9.765	8.19	3.605	7.7	3.535	6.79	9.31	2.8	8.365	7.315	3.535	7.56	4.2	6.195	8.12	5.985
5446	5.845	8.855	1.54	7.245	8.365	14.14	5.6	9.03	13.93	4.235	8.89	16.1	2.205	7.98	14.105	7.175	8.47	16.45	5.915	8.295	19.285	7.525	8.575	20.02	6.79	9.31	15.505	6.79	9.135	11.305	6.23	9.345	6.16	6.86	9.555	3.71	4.62	5.18	6.055	5.95	3.78	7.455	4.305	5.04	7.42	2.275	8.155	8.925	3.675
5648	6.825	6.37	1.925	7.28	7.91	14.385	5.705	7.665	14	4.13	6.965	16.31	3.22	4.865	14.14	7.035	8.05	16.66	5.915	7.735	19.53	7.28	8.575	20.09	6.265	8.47	15.575	7	7.91	11.095	6.58	7.385	5.985	7.245	7.63	3.885	6.58	3.115	6.58	8.435	2.625	7.63	6.335	3.115	7.7	3.465	4.83	8.82	5.985
5650	6.685	9.695	2.415	6.51	7.98	15.05	5.005	7.7	14.525	3.325	6.335	16.275	2.31	5.11	13.895	6.055	7.525	17.29	5.04	6.51	19.705	5.81	7.315	20.65	5.285	8.155	16.31	6.3	8.715	12.005	6.09	9.555	6.685	6.825	10.43	4.655	6.58	5.075	6.44	8.33	4.62	7.21	6.265	4.795	7.245	3.115	6.16	9.03	5.985
5651	5.81	8.925	3.465	7.525	8.015	15.925	5.81	8.33	15.645	4.27	7.875	17.71	2.45	6.685	15.68	7.455	7.875	18.06	6.545	7.525	20.79	8.015	7.805	21.21	6.79	8.61	17.045	6.86	8.575	12.95	6.02	9.1	7.805	6.545	9.485	5.705	4.69	4.865	7.875	6.09	3.85	8.365	4.48	4.795	8.61	2.52	7.315	10.85	3.885
5712	8.575	6.23	1.54	6.86	8.435	12.95	5.215	8.575	12.53	3.57	8.61	13.965	2.24	7.21	12.005	6.23	8.82	15.12	4.48	8.855	17.43	5.67	9.52	18.55	6.055	9.31	13.895	7.245	8.365	10.15	7.735	7.77	5.355	8.82	7.735	3.5	6.475	3.675	5.74	7.42	2.905	7.175	6.02	3.71	6.475	3.535	6.615	7.035	4.445
5713	5.6	6.685	1.785	7.14	8.365	13.65	5.53	8.435	13.37	4.235	8.33	15.4	2.59	6.58	13.755	7.175	8.61	15.96	6.195	8.54	18.55	7.525	9.065	19.145	6.685	9.205	14.91	6.615	8.435	10.78	5.775	7.98	5.88	6.3	8.12	3.71	5.04	3.85	6.23	6.51	3.185	7.105	4.83	3.815	7.14	2.415	6.51	8.75	4.55
5714	5.25	3.115	2.31	7.245	8.68	13.65	5.74	8.995	13.37	4.27	10.045	15.4	2.17	8.295	14.035	7.21	9.905	15.89	6.195	10.85	18.41	7.945	11.165	18.795	6.825	9.905	14.455	6.72	7.84	10.815	5.74	5.74	5.985	6.23	4.865	3.955	3.99	2.1	8.085	5.355	1.505	9.38	3.815	2.52	8.89	2.03	6.195	9.275	3.5
5716	5.915	9.31	2.31	7.91	8.295	15.505	6.125	8.155	15.12	4.97	7.385	17.15	3.185	5.95	15.085	7.735	8.015	17.885	6.86	7.105	20.545	8.54	7.735	21.14	7.07	8.715	16.695	7.07	8.96	12.355	6.125	9.555	6.965	6.51	10.29	4.55	5.915	5.04	6.685	7.525	4.34	7.49	5.74	4.9	7.525	3.08	6.755	9.8	5.915
5717	8.05	3.99	3.255	8.47	8.19	15.715	7.175	8.785	14.805	5.6	9.59	16.59	3.465	8.4	14.805	8.155	9.135	17.745	6.755	10.045	20.125	8.33	10.255	20.825	8.05	9.275	16.275	8.435	7.63	12.565	8.19	6.09	7.21	9.065	5.285	5.18	5.705	2.59	8.68	6.755	1.785	9.905	5.39	3.01	9.31	4.095	6.755	9.695	4.06
5718	8.4	6.475	2.275	7.455	8.505	14.735	5.915	8.855	14.105	4.34	9.31	15.96	2.45	8.05	14.035	7.035	8.995	16.905	5.495	9.485	19.39	7.035	9.66	20.16	6.79	9.415	15.925	7.7	8.33	11.76	7.77	7.77	6.58	8.82	7.56	4.445	5.88	3.78	7.14	6.825	2.835	8.54	5.53	3.92	7.91	3.5	7.315	9.03	3.885
5722	5.25	3.85	1.925	6.86	9.205	13.405	5.25	9.415	12.845	3.745	10.29	15.015	1.785	8.4	13.755	6.755	10.29	15.47	5.6	11.27	18.095	7.105	11.97	18.655	6.335	10.465	14.28	6.44	8.435	10.465	5.565	6.3	5.67	6.335	5.495	3.605	4.375	2.625	7.98	5.915	2.03	9.31	4.095	2.94	8.785	1.89	6.195	8.89	3.5
5724	4.445	6.475	1.995	9.45	9.52	13.3	7.665	9.905	13.16	6.895	10.36	15.68	4.445	8.995	14.665	9.835	10.185	15.295	9.45	10.745	18.41	11.2	11.2	18.27	9.1	10.64	14.315	8.155	9.345	10.5	6.02	8.19	5.81	5.915	7.735	3.465	5.075	4.06	7.91	6.86	3.22	8.435	4.9	4.41	8.435	3.15	7.805	9.87	5.53
5959	6.02	9.065	2.695	7.42	8.365	15.575	5.705	9.1	15.4	4.515	9.24	17.5	2.135	8.855	15.4	7.245	8.4	18.025	6.125	8.19	20.72	7.77	8.085	21.385	7	9.065	16.905	7.035	9.065	12.53	6.37	9.73	6.895	7	9.765	4.795	3.99	5.81	7.105	4.83	4.41	8.295	3.675	5.915	8.085	2.275	9.205	10.115	2.73
5975	7.245	9.38	3.15	7.63	8.26	15.33	6.125	8.54	15.015	4.445	8.225	17.045	2.835	7.28	14.91	7.245	8.26	17.745	5.775	7.735	20.545	7.035	8.26	21.63	6.965	8.995	16.73	7.385	9.135	12.53	7	9.66	7.175	7.805	10.045	5.425	5.845	5.215	7.595	7.42	4.2	8.435	5.565	5.145	8.155	3.08	7.7	9.94	4.865
6600	5.39	8.155	2.205	7.455	8.82	15.19	5.81	8.82	14.77	4.34	8.435	17.22	2.415	6.965	15.155	7.455	8.925	17.605	6.335	8.4	20.755	8.295	9.135	21.14	6.79	9.59	16.59	6.72	9.275	11.935	5.635	9.065	6.755	6.195	9.38	4.235	5.005	4.34	7.175	7	3.535	8.19	4.69	4.27	8.155	2.03	6.79	10.01	4.935
7323	8.295	10.01	2.03	9.24	9.8	14.42	8.12	10.99	14.105	7.455	12.285	16.38	4.76	12.25	14.7	9.59	10.08	16.94	8.715	11.13	20.16	10.255	9.94	20.265	9.87	11.095	15.995	9.135	9.835	11.305	8.89	10.64	6.545	9.66	10.255	4.06	4.935	7.98	6.755	5.355	6.405	7.525	4.55	8.295	7.7	4.55	12.25	9.065	3.01
7991	12.635	7.525	3.36	7.91	8.4	15.68	6.65	8.75	14.525	4.515	8.785	15.715	3.465	7.595	13.055	6.755	8.575	17.675	4.445	8.54	19.425	5.635	8.785	20.615	6.895	9.1	16.415	9.065	8.715	12.67	10.955	8.435	7.35	12.53	8.47	5.67	9.485	4.165	7.105	9.94	3.22	8.715	8.82	4.27	7.84	6.23	7.35	8.225	5.95
8045	5.88	8.54	1.54	8.47	8.47	14.14	6.79	8.995	13.86	5.355	8.925	16.135	3.325	7.455	14.28	8.54	8.645	16.275	7.665	8.575	19.25	9.135	8.75	19.53	7.805	9.31	15.4	7.7	8.855	10.85	6.475	9.135	5.88	6.93	9.31	3.535	4.76	5.25	6.125	6.23	3.885	7.105	4.585	5.11	7.385	2.94	7.945	9.275	4.305
8461	8.155	8.75	2.765	9.135	8.96	15.19	7.455	9.1	15.015	5.81	8.33	17.395	4.41	6.79	15.295	8.785	9.135	17.78	7.63	8.75	20.615	8.855	9.52	21.245	8.12	9.59	16.695	8.645	9.45	12.25	8.05	9.485	7.105	8.645	9.87	4.935	7.91	5.04	7.63	9.415	4.305	8.82	7.63	4.865	8.47	4.76	6.825	9.905	7.21
8466	3.395	5.495	1.925	7.735	9.24	14.035	5.985	9.87	13.93	5.005	10.605	16.345	2.59	9.03	15.33	8.225	10.255	16.345	7.77	10.99	19.075	9.45	11.34	19.425	7.42	10.71	15.12	6.51	8.925	10.955	4.585	7.455	6.3	4.76	6.79	3.605	3.08	3.465	8.295	4.83	2.66	9.31	2.905	3.955	9.275	1.225	7.28	10.22	3.71
8467	7.595	7.525	2.065	8.085	8.855	15.575	6.51	8.785	15.12	4.83	8.645	17.185	3.045	7	14.91	7.665	9.1	17.885	6.335	8.82	20.72	8.085	9.38	21.245	7.315	9.66	16.8	7.735	8.89	12.145	7.245	8.575	7.07	8.12	8.785	4.235	6.58	3.92	7.035	8.155	3.255	8.225	6.265	3.885	8.015	3.325	6.51	9.31	5.46
8469	8.435	10.08	2.695	8.855	9.31	15.68	7.14	9.485	15.225	5.425	8.715	17.465	4.06	7.14	15.19	8.47	9.275	18.13	7.245	8.715	20.825	8.505	9.24	21.455	7.875	9.94	17.29	8.54	10.08	12.355	8.295	10.57	7.035	8.96	10.99	5.005	7.805	5.88	7.21	9.555	5.215	7.98	7.42	5.74	8.05	4.515	7.805	9.695	6.79
8471	9.065	8.68	2.135	8.015	8.05	15.05	6.44	8.54	14.56	4.795	8.785	16.275	2.94	8.015	13.93	7.42	8.19	17.5	5.775	8.05	20.09	7.21	8.155	20.825	7.245	8.855	16.45	8.085	8.61	12.18	8.4	9.205	6.615	9.555	9.45	4.375	6.58	5.075	6.195	7.56	3.675	7.595	6.125	4.97	7.035	4.025	8.225	8.68	4.41
8476	7.49	9.485	3.185	8.26	10.255	15.785	6.58	10.22	15.435	4.9	9.695	17.605	3.815	7.63	15.47	7.98	10.465	18.06	6.825	10.29	20.965	8.085	11.06	21.525	7.35	10.885	17.115	7.805	10.43	12.67	7.42	10.325	7.35	8.19	10.675	5.18	7.07	5.985	7.945	8.715	5.355	8.75	6.755	5.915	8.89	4.165	7.98	10.325	6.265
8481	9.415	9.625	2.835	8.505	9.66	15.33	7.14	10.22	14.84	4.865	10.255	16.8	3.43	9.205	14.315	7.98	9.8	17.64	6.265	9.695	20.405	7.805	9.94	21.14	7.525	10.5	16.625	8.68	10.185	12.145	8.89	10.43	6.755	9.94	10.465	5.04	6.965	6.37	7.245	8.26	5.215	8.26	6.65	6.3	7.98	4.55	9.24	9.485	5.11
8492	9.1	10.85	3.745	8.96	9.8	16.205	7.35	10.185	15.54	5.53	9.66	17.605	4.025	8.645	15.225	8.575	9.765	18.235	7.245	9.31	20.79	8.435	9.695	21.77	8.12	10.535	17.395	8.925	10.535	13.16	8.855	11.165	7.875	9.765	11.55	6.02	7.7	6.86	7.84	9.065	5.88	8.75	7.315	6.685	8.575	4.9	9.17	10.255	6.37
8494	6.965	10.185	3.29	8.925	9.1	15.96	7.315	9.52	15.855	5.775	9.1	18.165	3.85	7.91	16.065	8.82	9.065	18.445	7.805	8.61	21.315	9.31	8.925	21.875	8.26	9.765	17.465	8.33	9.765	12.845	7.175	10.395	7.7	7.77	10.78	5.565	5.95	5.985	8.19	7.525	4.935	8.61	5.775	5.88	8.925	3.71	8.4	10.92	5.6
8495	7.14	8.225	2.695	8.47	9.87	15.61	6.895	9.485	15.295	5.53	8.575	17.85	4.585	6.58	15.68	8.26	10.115	18.025	7.35	9.59	20.79	8.33	10.5	21.525	7.56	10.36	17.115	7.875	9.87	12.18	7.07	9.38	6.93	7.56	9.625	4.69	7.98	4.97	7.945	9.765	4.865	8.855	7.665	4.9	8.82	4.445	6.405	10.395	7.77
8497	7.49	11.27	3.85	9.31	8.785	16.555	7.63	9.45	16.555	6.195	8.68	18.865	4.06	7.98	16.415	9.275	8.47	18.865	8.225	7.7	21.91	9.695	8.015	22.645	8.68	9.38	18.06	8.715	9.94	13.265	7.77	11.27	8.05	8.435	11.76	6.16	6.23	6.93	7.91	7.665	5.565	8.61	5.95	6.755	8.89	3.99	9.135	11.48	5.67
8713	6.125	8.82	1.575	7.07	8.82	12.915	5.355	8.82	12.6	3.92	8.68	14.91	2.24	6.895	13.02	6.825	9.135	15.295	5.6	8.925	17.78	6.86	9.555	18.725	6.265	9.87	14.595	6.895	9.17	10.29	6.195	9.52	5.775	6.825	9.94	3.5	5.565	5.04	5.74	7.07	4.48	6.37	5.18	4.97	6.44	2.485	7.245	7.77	4.375
8834	10.92	3.99	1.365	8.96	9.205	13.44	7.595	9.87	12.425	5.425	10.78	13.895	3.92	8.855	11.795	8.05	10.255	15.47	6.58	11.27	17.57	7.665	11.83	18.55	8.19	10.71	14.28	9.485	8.47	10.15	10.15	6.615	5.075	11.41	5.67	3.045	7.35	3.115	6.23	8.33	2.205	7.7	6.86	3.675	6.86	5.39	6.895	6.72	4.62
8835	6.335	7.77	1.365	6.545	8.82	14.735	4.76	8.575	14.455	3.15	7.595	16.52	2.345	5.46	14.49	6.09	8.89	17.115	5.075	8.26	19.81	6.265	8.925	20.685	5.39	9.24	16.24	6.09	8.96	11.48	5.775	8.75	6.265	6.58	9.275	3.92	6.055	4.235	6.65	7.77	3.92	7.455	5.67	4.165	7.49	2.485	5.775	9.135	5.145
8906	7	3.815	1.855	8.015	8.68	13.3	6.475	8.715	13.02	4.83	9.485	14.945	3.045	7.28	14.175	7.595	10.15	15.33	6.195	11.025	18.025	7.77	11.9	18.655	7.28	10.255	14.175	7.455	8.015	10.745	6.58	6.16	6.055	7.42	5.67	3.71	5.915	1.995	7.63	7.21	1.75	9.17	5.425	2.555	8.715	2.695	5.565	9.275	5.145
8907	7.35	3.99	2.205	7.91	10.185	13.335	6.265	10.255	12.88	4.69	11.445	14.77	2.66	9.38	13.58	7.525	11.76	15.47	6.16	12.985	17.85	7.595	13.685	18.55	7.245	11.865	14.245	7.735	9.03	10.43	7.21	6.895	5.88	8.05	5.88	3.85	5.81	2.905	8.085	7.105	2.73	9.555	5.39	3.5	8.925	2.975	6.86	8.75	4.48
8909	7.84	8.68	2.065	7.665	8.75	15.61	6.23	8.925	15.12	4.375	8.855	17.01	2.59	7.56	14.63	7.245	8.82	18.13	5.705	8.435	20.825	7.28	9.065	21.945	7.035	9.555	16.835	7.665	9.17	12.32	7.315	9.345	6.755	8.47	9.66	4.305	6.09	4.76	6.65	7.28	3.815	7.77	5.6	4.83	7.595	3.08	7.84	9.135	4.655
8910	8.925	9.135	2.345	7.385	8.435	15.645	5.775	8.33	14.875	3.955	7.735	16.695	2.765	6.195	14.14	6.65	8.26	18.06	4.865	7.49	20.58	6.125	8.12	21.525	6.37	9.03	16.695	7.49	8.995	12.46	8.015	9.485	6.72	9.065	10.115	4.62	7.665	4.795	6.58	8.96	4.095	7.665	7.28	4.62	7.49	3.955	6.895	8.855	5.915
8926	4.935	6.965	0.7	6.23	7.175	11.13	4.48	7.525	11.165	2.87	6.86	13.02	1.33	6.16	10.99	5.985	7.175	13.37	4.97	6.755	15.855	6.3	7.21	16.52	5.53	7.84	12.565	5.81	7.77	9.065	5.25	7.945	4.48	5.88	8.12	2.52	4.025	3.815	4.445	5.6	2.905	5.215	3.815	3.815	4.83	1.855	6.58	6.51	3.395
8927	5.425	6.755	0.77	6.51	7.385	11.305	4.865	7.84	11.025	3.045	7.42	12.74	1.54	6.65	10.815	6.02	7.49	13.44	4.83	7.21	15.855	6.125	7.63	16.625	5.495	8.085	12.46	6.09	7.805	9.03	5.67	8.015	4.27	6.265	8.05	2.45	4.2	3.92	4.585	5.635	3.08	5.285	4.025	3.955	4.97	2.17	6.895	6.755	3.36
8929	6.965	6.37	1.365	7.07	8.155	14.84	5.425	8.505	14.28	3.535	8.54	16.415	1.855	6.755	14.21	6.545	8.61	17.22	5.11	8.785	20.125	6.58	9.345	20.58	6.16	9.065	16.065	6.825	8.015	11.585	6.65	7.385	6.125	7.63	7.455	3.675	5.11	3.01	6.965	6.475	2.135	8.225	4.795	3.045	7.63	2.695	6.125	8.96	3.885
8930	6.965	7.84	1.435	6.615	8.05	14.42	4.83	8.12	13.93	3.045	7.875	16.065	1.785	5.74	13.545	6.09	8.155	16.695	4.69	8.015	19.355	5.81	8.54	20.02	5.565	8.645	15.645	6.405	8.33	11.375	6.44	8.295	5.95	7.315	8.68	3.71	5.46	3.745	6.335	6.93	3.01	7.175	5.11	3.815	6.86	2.73	6.16	8.155	4.095
8932	6.195	7.63	1.435	7.245	7.875	14.105	5.985	9.135	13.615	4.235	9.765	15.995	2.205	9.415	13.72	7.105	8.295	16.45	5.985	8.785	19.25	7.56	8.61	19.81	6.755	9.17	15.33	6.93	8.26	11.13	6.475	8.365	5.88	7.175	8.155	3.64	3.325	5.18	6.335	4.235	3.675	7.385	3.08	5.355	7.14	2.45	8.82	8.75	1.995
8933	7.875	7.14	1.54	6.545	7.455	14.035	4.865	7.735	13.37	3.115	7.385	14.98	1.575	6.16	12.67	5.81	7.56	16.1	4.375	7.14	18.585	5.635	7.7	19.355	5.46	7.945	14.875	6.755	7.805	10.99	7	7.805	5.67	8.085	8.085	3.745	5.705	3.325	5.95	7.07	2.73	6.93	5.425	3.325	6.755	3.01	6.055	7.735	4.27
8934	6.755	7.455	1.435	6.545	7.42	13.72	4.62	7.455	13.37	3.01	6.755	15.365	1.68	5.425	13.055	6.02	7.525	16.24	4.725	6.825	18.655	6.16	7.595	19.46	5.355	7.945	15.05	6.265	7.77	11.2	6.265	7.91	5.775	7.035	8.26	3.815	6.055	3.255	6.335	7.49	2.905	7	5.67	3.325	6.755	2.765	5.39	7.875	4.76
8935	6.825	6.93	1.155	6.405	7.455	11.9	4.55	7.455	11.725	2.94	6.685	13.51	1.89	5.215	11.48	5.845	7.595	14.21	4.62	7.175	16.765	5.775	8.015	17.29	5.18	8.015	13.125	6.16	7.735	9.695	6.335	7.77	5.04	7.21	8.05	3.255	6.055	3.43	5.11	7.49	3.08	5.95	5.74	3.36	5.74	2.94	5.565	6.86	5.075
8936	7.525	7.42	0.49	6.44	7.56	10.92	4.76	7.805	10.43	2.87	7.035	11.865	1.995	5.985	9.695	5.67	7.42	12.985	3.99	6.755	15.295	5.04	7.28	16.17	5.25	8.015	12.18	6.44	8.05	8.68	7.07	8.365	3.99	8.05	8.47	2.38	5.985	3.99	4.06	7.42	3.395	4.9	5.775	4.13	4.375	3.36	6.615	5.425	4.795
8937	8.435	7.805	0.98	6.475	7.77	11.2	5.04	7	10.325	3.78	5.285	11.62	3.78	3.99	9.555	5.635	7.315	13.195	4.34	5.985	15.225	4.725	7.035	16.135	4.935	7.56	12.18	6.51	8.155	8.89	7.21	8.54	4.235	8.05	9.17	2.625	9.065	4.725	4.375	10.465	5.04	5.53	8.68	4.62	4.795	5.11	5.075	5.565	8.085
8938	4.69	8.12	1.61	6.72	7.98	14.21	5.04	8.365	14.035	3.815	8.26	16.1	1.54	7.245	14.21	6.72	8.12	16.73	5.845	7.945	19.355	7.315	8.225	19.915	6.195	8.715	15.575	6.23	8.33	11.165	5.145	8.75	5.985	5.635	8.995	3.605	3.71	4.27	6.335	5.075	3.465	7	3.605	4.34	6.965	1.575	7.21	8.715	3.115
8942	6.44	8.715	0.805	6.825	8.085	11.9	5.46	8.995	11.69	3.675	8.89	13.685	1.89	8.785	11.515	6.65	8.015	14.035	5.425	7.735	16.66	6.93	7.525	17.08	6.3	8.785	13.3	6.685	8.75	9.73	6.37	9.45	4.725	7.28	9.415	2.905	3.36	6.16	4.795	4.375	4.935	5.215	3.255	6.265	5.25	2.555	9.275	6.93	2.38
8943	7.07	6.16	1.19	6.58	7.455	12.495	4.9	7.875	11.9	3.08	7.63	13.545	1.68	6.51	11.445	5.985	7.7	14.49	4.55	7.7	16.87	5.74	8.19	17.535	5.495	8.225	13.37	6.44	7.595	9.94	6.58	7.245	5.11	7.49	7.175	3.255	5.18	3.185	5.46	6.51	2.485	6.44	4.865	3.185	5.985	2.87	6.09	6.965	3.815
8944	6.265	7.14	1.4	7.035	7.77	13.79	5.39	8.365	13.58	3.885	8.575	15.645	1.75	7.665	13.65	6.755	7.945	16.205	5.425	7.91	19.075	7.175	7.98	19.6	6.545	8.715	14.98	6.825	8.155	10.85	6.335	8.19	5.46	7.14	8.19	3.43	4.375	4.025	6.16	5.32	3.01	7.21	4.13	4.2	6.825	2.17	7.665	8.75	3.08
8945	7.84	6.195	1.435	6.615	7.315	13.825	4.97	7.665	13.16	2.94	7.56	14.84	1.54	6.265	12.46	5.88	7.7	16.1	3.99	7.56	18.83	5.495	8.155	19.215	5.635	8.26	14.805	6.72	7.525	10.99	7.14	7.105	5.635	8.26	7.105	3.85	5.915	2.835	6.125	7.175	1.995	7.21	5.495	2.835	6.825	3.045	5.635	7.77	3.85
8949	5.67	7.35	1.925	6.895	7.315	13.965	5.25	7.91	13.58	3.57	7.7	15.89	1.645	6.72	13.86	6.65	7.42	16.31	5.46	7.245	19.18	7	7.7	19.46	6.055	8.085	15.505	6.44	7.735	11.34	5.74	7.875	6.055	6.44	8.015	4.06	4.305	3.745	6.44	5.74	2.835	7.105	4.095	3.745	7.21	2.065	6.405	8.785	3.465
8950	9.205	4.9	0.945	6.72	7.63	12.25	5.11	7.805	11.48	3.43	8.015	12.705	2.065	6.37	10.78	5.81	8.155	14.28	3.92	8.33	16.38	5.215	8.82	17.395	5.88	8.54	12.95	7.28	7.21	9.415	8.12	6.51	4.55	9.24	6.265	2.94	6.79	2.415	5.215	7.56	1.82	6.37	6.265	2.555	5.67	3.85	5.565	6.055	4.305
8956	7.42	9.31	3.045	7.35	8.4	16.065	5.705	8.855	15.47	4.095	8.82	17.535	2.03	7.91	15.085	6.825	8.4	18.515	5.355	8.19	21.105	6.79	8.19	22.015	6.685	9.205	17.36	7.385	9.205	12.985	7.245	9.835	7.49	8.155	10.08	5.39	5.53	5.565	7.07	6.65	4.27	8.47	5.18	5.39	8.085	3.01	8.4	9.905	3.92
8957	4.97	8.645	2.345	7.035	8.225	15.12	5.355	8.225	14.84	4.13	7.77	17.115	2.1	6.44	15.015	7.035	8.12	17.5	6.055	7.56	20.265	7.63	8.085	20.755	6.44	8.785	16.485	6.44	8.715	12.005	5.285	9.205	6.755	5.81	9.695	4.34	4.55	4.725	6.51	6.195	3.815	7.525	4.34	4.585	7.42	1.96	7.035	9.8	4.34
8958	7.455	6.16	1.925	7.385	8.225	14.245	5.775	8.4	13.755	3.92	8.365	15.855	2.73	6.405	13.72	7.035	8.75	16.415	5.635	8.925	19.18	7.035	9.38	19.81	6.51	9.1	15.47	7.175	8.155	11.095	7.035	7.385	6.16	7.98	7.42	3.955	6.055	3.255	6.965	7.665	2.485	8.015	5.67	3.43	7.77	3.255	5.915	8.68	4.55
8959	3.745	3.5	2.1	6.475	9.135	13.3	5.005	8.505	13.335	4.025	8.295	16.345	3.675	5.46	15.155	6.545	10.115	15.575	6.265	10.605	18.2	7.105	11.76	18.305	5.53	9.8	14.595	5.46	7.945	10.465	4.165	5.705	6.09	4.2	5.39	3.57	5.74	2.03	7.735	7.49	2.38	8.085	5.495	2.205	8.75	2.625	3.57	10.08	6.475
8960	3.325	6.335	2.45	7.77	9.24	14.385	6.09	8.96	14.455	5.18	8.54	17.255	3.745	6.405	15.82	8.12	9.66	16.625	8.015	9.695	19.46	9.135	10.535	19.985	7.14	9.975	15.925	6.405	8.855	11.2	4.375	7.875	6.615	4.41	7.98	4.13	4.795	3.535	7.595	6.825	3.115	8.015	4.83	3.57	8.75	2.31	5.495	10.535	6.055
8962	7.315	8.295	2.17	8.05	8.33	15.085	6.545	9.065	14.385	4.725	9.275	16.73	2.94	7.98	14.56	7.84	8.61	17.255	6.545	8.785	20.02	7.91	8.925	20.825	7.385	9.275	16.17	7.91	8.715	11.725	7.28	8.925	6.475	8.155	8.89	4.305	4.865	5.18	6.755	6.09	3.71	7.805	4.55	5.355	7.77	3.08	8.435	9.415	3.57
8967	10.43	8.75	1.155	7.49	8.05	13.825	6.09	7.98	12.81	4.2	7.245	14.315	3.325	6.195	11.69	6.545	7.875	15.925	4.585	7	18.13	5.845	7.735	19.075	6.405	8.435	14.665	7.98	8.645	10.535	8.995	9.065	5.495	10.395	9.66	3.465	8.645	4.445	5.355	9.765	3.885	6.51	8.225	4.55	5.88	5.075	6.65	6.86	6.51
8968	8.015	10.115	2.94	7.525	8.33	15.47	6.055	7.945	14.77	4.55	6.895	16.52	3.465	5.355	14.21	7.14	7.945	17.64	5.88	6.93	19.845	7	7.595	20.825	6.615	8.4	16.59	7.42	9.03	12.565	7.35	9.975	7.245	8.12	10.92	5.215	7.91	5.46	6.825	9.52	5.005	7.77	7.63	5.215	7.42	4.27	6.615	9.065	7.14
9568	7.035	10.815	2.59	7.735	9.17	15.785	6.055	9.415	15.365	4.515	8.995	17.57	2.66	8.05	15.26	7.49	8.995	18.375	6.09	8.33	21.035	7.84	8.61	21.665	7.105	9.765	17.22	7.525	10.01	12.705	7	10.92	7.105	7.735	11.445	4.97	5.775	6.3	6.685	7.28	5.18	7.735	5.425	6.23	7.56	2.94	8.785	9.45	4.725
9569	11.41	7.77	2.94	7.875	6.44	15.61	9.73	5.88	15.4	10.64	5.495	17.92	13.16	6.51	16.31	7.665	5.915	18.025	8.435	5.705	20.86	6.615	5.705	21.175	8.155	5.425	16.87	8.785	6.3	12.67	10.395	6.58	7.245	10.045	6.755	4.865	12.39	10.78	8.26	10.99	11.935	9.45	12.495	10.605	9.345	14.07	7.105	10.92	12.565
9570	9.66	10.325	1.855	8.995	8.96	14.245	8.295	10.71	13.895	7.455	11.655	16.17	5.32	12.6	14.035	8.96	8.995	16.59	8.05	9.695	19.32	9.03	8.75	20.125	9.415	9.87	15.68	9.52	9.415	11.41	9.94	10.36	6.3	10.85	9.975	4.13	5.46	8.96	5.915	5.32	7.07	6.615	5.18	9.135	6.79	6.02	12.705	8.61	2.975
9603	6.23	5.04	3.22	8.33	9.695	15.96	6.615	9.8	15.61	5.39	10.465	17.815	3.15	8.575	16.38	8.365	10.64	18.34	7.385	11.27	21.21	9.03	11.83	21.525	7.805	10.815	17.01	7.77	8.995	12.74	6.72	7.28	7.49	7.175	6.65	5.075	5.46	3.01	9.415	7.035	2.52	10.745	5.25	3.325	10.255	2.835	6.755	10.99	5.075
9604	7.315	9.31	3.43	7.105	8.75	17.01	5.565	8.575	16.38	3.92	8.05	18.34	2.31	6.44	15.89	6.65	8.575	19.635	5.355	7.91	21.98	6.615	8.4	23.17	6.16	9.24	18.41	6.965	9.345	13.965	6.79	9.94	8.015	7.63	10.57	5.705	6.58	5.11	7.875	8.05	4.305	9.135	6.23	4.865	8.855	2.87	7	10.5	5.6
9605	4.55	8.505	4.06	7.35	8.715	16.135	5.495	8.68	15.89	4.34	8.505	18.13	2.24	7.105	16.52	7.14	9.065	18.62	6.265	8.96	21.42	7.525	9.66	22.12	6.79	9.52	17.71	6.545	9.17	13.79	4.97	9.275	8.47	5.565	9.59	6.125	4.06	4.41	8.89	5.705	3.745	9.8	3.92	4.375	9.94	1.365	7.07	11.305	4.235
9606	13.65	10.885	3.71	8.715	8.75	15.575	8.365	10.29	15.155	6.86	11.235	16.695	5.74	12.705	14.21	7.735	8.68	17.78	5.845	9.415	19.845	6.44	8.365	21	8.435	9.31	17.115	10.22	9.415	13.09	12.53	10.605	7.945	14.035	10.29	6.16	8.33	9.765	6.125	7.63	7.91	6.93	7.805	9.835	6.825	8.295	13.265	9.415	4.2
9607	4.69	9.66	3.15	7.77	8.645	15.645	6.265	9.135	15.645	5.215	9.205	17.955	2.695	8.505	16.24	8.085	8.61	18.13	7.455	8.33	20.93	8.96	8.33	21.385	7.595	9.38	17.045	7.07	9.31	12.81	5.74	10.08	7.35	6.055	10.36	5.145	3.64	5.985	7.595	5.075	4.62	8.47	3.535	5.88	8.54	2.135	8.96	10.85	3.5
9702	8.925	9.625	2.1	9.17	8.96	15.05	8.085	10.08	14.56	6.335	10.92	16.73	4.375	10.85	14.42	8.89	9.31	17.5	7.455	9.905	20.055	8.96	9.31	20.93	8.96	10.045	16.24	9.345	9.66	12.215	8.995	10.08	6.825	9.87	9.975	4.305	5.53	6.93	7.14	6.405	5.285	7.91	5.285	7.14	7.805	4.725	10.745	9.24	3.85
9704	7.105	5.81	1.715	7.49	9.065	14.315	5.74	8.54	13.93	4.375	8.26	16.1	3.325	5.95	14.56	7.28	9.59	16.555	6.055	9.52	19.39	7.21	10.745	20.055	6.58	9.8	15.365	7.07	8.715	11.165	6.685	7.385	6.265	7.42	7.385	3.64	7.175	2.94	7.63	9.03	2.905	8.575	6.895	3.01	8.33	3.64	4.935	9.38	6.93
9705	7.49	9.24	2.03	7.56	8.925	15.12	5.845	9.38	14.665	4.27	9.17	16.765	2.555	7.91	14.455	7.14	9.065	17.57	5.845	8.925	20.09	7.21	9.24	21.28	6.86	9.73	16.38	7.42	9.625	12.005	7.14	9.765	6.685	8.05	9.975	4.34	5.565	5.32	7.105	7.21	4.165	8.12	5.215	5.355	7.805	3.01	8.155	9.205	4.515
9707	4.445	9.17	3.08	7.42	8.365	15.26	5.705	8.47	15.435	4.515	7.84	17.78	2.625	6.545	15.785	7.595	8.295	17.92	6.825	7.63	20.755	8.33	8.26	21.455	6.965	8.96	17.01	6.51	9.1	12.88	5.215	9.52	7.49	5.46	10.115	5.18	4.83	4.76	7.91	6.615	4.025	8.33	4.55	4.76	8.435	2.135	6.965	10.85	5.005
9708	6.755	5.845	1.61	7.105	8.925	14.28	5.495	8.75	13.79	3.92	8.61	16.03	2.52	6.65	14.245	6.755	9.555	16.625	5.495	9.59	19.425	6.86	10.675	20.09	6.3	9.835	15.365	6.825	8.715	11.165	6.44	7.35	5.985	7.28	7.28	3.605	6.195	2.905	7.49	8.085	2.59	8.54	5.845	3.045	8.12	2.905	5.425	8.96	5.635
9714	9.24	7.56	1.855	7.665	8.575	14.455	6.125	8.68	13.79	4.2	8.54	15.54	3.01	6.965	13.23	6.895	8.82	16.905	5.145	8.645	19.32	6.405	9.17	20.51	6.72	9.415	15.54	7.805	8.995	11.585	8.33	8.505	6.23	9.52	8.75	3.955	7.455	4.06	6.58	8.96	3.22	8.05	6.965	4.025	7.385	4.06	6.615	8.365	5.74
9951	6.16	8.47	1.89	7.595	8.82	14.98	5.775	9.345	14.49	4.235	9.065	16.87	2.415	8.085	14.665	7.385	8.96	17.115	6.65	8.855	19.635	7.77	9.17	20.475	6.825	9.59	16.17	7.105	9.275	11.48	6.335	9.275	6.265	7	9.38	4.06	4.795	5.18	6.755	6.265	4.06	7.49	4.55	5.18	7.665	2.555	7.945	9.415	3.99
9953	5.915	3.99	2.275	8.015	9.835	13.755	6.23	9.73	13.58	4.795	10.01	15.96	3.395	7.77	14.84	7.945	10.885	15.785	7.21	11.725	18.34	8.47	12.67	18.76	7.105	10.885	14.7	7.315	8.68	10.745	6.16	6.44	6.02	6.615	5.775	3.85	5.95	2.52	8.4	7.77	2.275	9.24	5.81	2.905	9.275	3.15	5.46	10.01	5.95
9954	8.645	3.255	1.75	7.56	8.75	13.545	5.845	8.54	12.985	3.955	8.68	14.98	3.08	6.335	13.335	6.965	9.695	15.47	5.565	10.29	17.85	6.615	11.165	18.55	6.37	9.66	14.315	7.595	7.77	10.36	7.875	5.6	5.67	8.925	5.005	3.5	7.35	1.61	7.56	8.925	1.435	8.855	6.86	1.89	8.295	3.955	4.34	8.645	5.985
9957	6.93	10.255	2.205	8.295	8.715	14.91	6.79	9.555	14.84	5.04	9.415	17.08	3.185	8.82	15.015	8.12	8.75	17.395	7.105	8.575	20.125	8.54	8.645	20.72	7.735	9.45	16.45	7.91	9.52	11.9	7.105	10.255	6.72	7.805	10.57	4.48	4.795	6.51	6.79	6.055	5.005	7.385	4.62	6.475	7.805	3.255	9.345	9.87	3.85
9993	6.335	10.185	1.855	7.49	8.75	15.085	5.95	9.415	14.84	4.305	9.275	17.045	2.38	8.61	14.77	7.42	8.75	17.325	6.51	8.54	20.16	7.84	8.61	20.79	7	9.485	16.52	7.14	9.555	11.795	6.545	10.255	6.3	7.14	10.5	4.27	4.27	6.16	6.58	5.565	4.83	7.35	3.99	6.23	7.595	2.485	8.995	9.45	3.325
9994	10.5	5.355	1.435	7.63	9.24	13.44	6.09	8.82	12.74	3.99	8.645	14.525	3.57	6.3	12.67	6.72	9.835	15.54	5.075	9.94	17.71	5.67	11.235	18.55	6.37	9.87	14.105	8.155	8.54	10.255	9.135	7.07	5.215	10.43	7	3.29	8.925	2.905	6.755	10.29	2.835	8.26	8.295	3.115	7.7	5.215	5.145	7.84	6.65
9996	7.805	8.33	1.365	7.735	8.75	14.42	6.265	9.73	13.755	4.375	10.115	15.75	2.73	9.24	13.72	7.35	9.17	16.52	6.16	9.485	18.83	7.385	9.45	19.775	7.105	9.835	15.47	7.805	9.03	11.025	7.63	9.1	5.845	8.575	9.03	3.64	5.145	5.32	6.23	6.16	4.06	7.245	4.725	5.6	7	3.395	8.785	8.295	3.29
9997	5.425	4.935	1.96	7.21	8.4	13.79	5.46	8.33	13.545	4.095	8.225	15.995	2.765	6.16	14.49	7.175	9.03	15.96	6.265	9.275	18.515	7.63	10.045	18.865	6.3	9.17	14.945	6.615	7.945	10.885	5.635	6.58	5.915	6.125	6.37	3.745	5.355	2.625	7.385	7.07	2.135	8.225	5.075	2.73	8.295	2.625	5.11	9.52	5.11
9998	6.51	13.265	2.205	8.785	10.815	14.385	7.875	12.215	14.35	6.65	12.775	16.87	4.165	12.845	14.98	8.995	10.64	16.66	8.54	10.745	19.25	9.73	9.905	19.705	8.89	11.62	15.68	8.47	11.76	11.585	7.525	13.02	6.615	8.015	13.09	4.2	3.78	10.99	6.755	4.235	8.995	7.35	3.675	11.06	7.805	4.13	14	9.8	2.695
9999	9.275	9.03	2.975	7.28	8.155	15.435	5.81	8.505	14.49	3.745	7.77	16.415	2.73	6.79	13.965	6.72	8.05	17.29	5.18	7.595	19.635	6.23	7.98	20.65	6.23	8.68	16.345	7.735	8.82	12.285	8.225	9.275	7.175	9.38	9.765	5.145	7.245	5.005	6.93	8.435	4.06	7.945	6.755	4.97	7.875	4.13	7.35	9.24	5.075
10000	5.215	8.015	1.575	7.28	9.1	14.35	5.6	8.855	14.035	4.305	8.015	16.38	3.08	6.195	14.56	7.175	9.24	16.555	6.475	8.785	19.355	7.665	9.695	19.845	6.3	9.59	15.715	6.58	9.17	11.13	5.46	8.82	6.195	5.88	9.24	3.85	5.845	4.48	6.65	7.56	4.06	7.455	5.635	4.41	7.595	2.94	6.195	9.415	5.81
13686	6.825	7.665	3.99	7.945	8.225	17.22	6.3	8.645	16.8	4.76	8.855	18.97	2.66	7.735	16.87	7.665	8.61	19.74	6.195	8.785	22.61	7.805	9.1	23.345	7.385	9.24	18.515	7.56	8.575	14.105	6.965	8.575	8.365	7.63	8.61	6.335	5.39	4.025	9.03	6.545	3.08	10.255	5.005	4.235	9.8	2.87	7.385	11.34	4.27
[truncated: 155 more columns]
