# Supplementary material for: The Interaction of Genetic Background and Mutational Effects in Regulation of Mouse Craniofacial Shape
Source: G3 (Bethesda). 2017 Mar 8;7(5):1439–50. doi: 10.1534/g3.117.040659 (PMC5427488; doi:10.1534/g3.117.040659)
Supplement: Supplementary file 3 [file 1439FileS3.csv]

TAG	SEX	GENO	BACK	Full_GENO	Grams	N
1	F	S4+/+	C57	C57_S4+/+	17.7	12
112	M	S2+/-	129	129_S2+/-	26.2	7
113	M	S2+/-	129	129_S2+/-	26	7
114	M	S2+/-	129	129_S2+/-	25.5	7
115	F	S2+/+	129	129_S2+/+	20.5	7
116	F	S2+/-	129	129_S2+/-	21.5	7
418	M	S4+/+	C57	C57_S4+/+	21.8	13
419	M	S4+/+	C57	C57_S4+/+	22.6	13
423	F	S4+/-	C57	C57_S4+/-	17.8	13
475	M	S4+/+	FVB	FVB_S4+/+	26.5	7
477	M	S4+/-	FVB	FVB_S4+/-	26.3	7
478	M	S4+/+	FVB	FVB_S4+/+	24.2	7
479	M	S4+/-	FVB	FVB_S4+/-	25.7	7
480	F	S4+/-	FVB	FVB_S4+/-	20.5	7
481	F	S4+/+	FVB	FVB_S4+/+	21.5	7
483	F	S4+/+	FVB	FVB_S4+/+	18.8	7
484	F	S4+/+	FVB	FVB_S4+/+	19.8	7
914	M	S1+/-	FVB	FVB_S1+/-	28	14
915	M	S1+/+	FVB	FVB_S1+/+	25.6	14
916	M	S1+/+	FVB	FVB_S1+/+	29	14
918	M	S1+/+	FVB	FVB_S1+/+	27.3	14
920	F	S1+/-	FVB	FVB_S1+/-	23	15
921	F	S1+/+	FVB	FVB_S1+/+	22.5	15
922	F	S1+/+	FVB	FVB_S1+/+	22.1	15
924	F	S1+/-	FVB	FVB_S1+/-	22.8	15
925	F	S1+/+	FVB	FVB_S1+/+	23.1	15
926	F	S1+/-	FVB	FVB_S1+/-	23.8	15
927	F	S1+/-	FVB	FVB_S1+/-	23.4	15
929	F	S1+/-	FVB	FVB_S1+/-	24	15
930	F	S1+/+	FVB	FVB_S1+/+	21.4	15
931	M	S2+/+	C57	C57_S2+/+	21.8	26
932	M	S2+/-	C57	C57_S2+/-	22.9	26
933	M	S2+/+	C57	C57_S2+/+	21.5	26
934	F	S2+/+	C57	C57_S2+/+	18.2	26
935	F	S2+/-	C57	C57_S2+/-	19.8	26
938	F	S2+/+	C57	C57_S2+/+	18.7	26
939	F	S2+/+	C57	C57_S2+/+	17.8	26
940	M	S4+/+	C57	C57_S4+/+	22.9	13
941	M	S4+/-	C57	C57_S4+/-	21.5	13
942	M	S4+/+	C57	C57_S4+/+	21.4	13
943	F	S4+/+	C57	C57_S4+/+	17.8	13
944	F	S4+/+	C57	C57_S4+/+	17	13
945	F	S4+/-	C57	C57_S4+/-	19.3	13
946	M	S4+/-	FVB	FVB_S4+/-	25.9	8
948	M	S4+/-	FVB	FVB_S4+/-	25.6	8
950	M	S4+/+	FVB	FVB_S4+/+	23	8
1051	M	S4-/-	FVB	FVB_S4-/-	28.7	11
1053	F	S4-/-	FVB	FVB_S4-/-	28.4	11
1057	F	S4-/-	FVB	FVB_S4-/-	22.4	11
1086	F	S4-/-	129	129_S4-/-	22.4	11
1122	M	S2+/-	FVB	FVB_S2+/-	31	14
1123	M	S2+/-	FVB	FVB_S2+/-	29.4	14
1124	M	S2+/+	FVB	FVB_S2+/+	27.3	14
1125	M	S2+/+	FVB	FVB_S2+/+	25.5	14
1126	M	S2+/+	FVB	FVB_S2+/+	28.1	14
1135	M	S4+/+	FVB	FVB_S4+/+	26.29	6
1138	F	S4+/+	FVB	FVB_S4+/+	30.95	6
1160	M	S4+/+	FVB	FVB_S4+/+	37.08	6
1161	M	S4+/+	FVB	FVB_S4+/+	36.51	6
1176	M	S2+/-	C57	C57_S2+/-	24.4	25
1177	M	S2+/-	C57	C57_S2+/-	23.4	25
1179	M	S2+/-	C57	C57_S2+/-	22.5	25
1180	M	S2+/-	C57	C57_S2+/-	24.1	25
1184	M	S2+/-	129	129_S2+/-	25.2	7
1185	M	S2+/+	129	129_S2+/+	28.3	7
1186	M	S2+/+	129	129_S2+/+	23.5	7
1187	M	S2-/-	129	129_S2-/-	17.3	7
1188	F	S2+/+	129	129_S2+/+	23.4	7
1189	F	S2+/-	129	129_S2+/-	21.8	7
1190	F	S2+/+	129	129_S2+/+	22.9	7
1195	M	S2+/-	FVB	FVB_S2+/-	30	14
1196	M	S2+/+	FVB	FVB_S2+/+	27.5	14
1198	M	S2+/+	FVB	FVB_S2+/+	27.5	14
1199	M	S2+/+	FVB	FVB_S2+/+	29.6	14
1324	F	S2+/-	FVB	FVB_S2+/-	31.7	14
1325	F	S2+/-	FVB	FVB_S2+/-	29.8	14
1326	F	S2+/-	129	129_S2+/-	22.4	14
1451	M	S1-/-	129	129_S1-/-	23.65	6
1454	M	S1-/-	129	129_S1-/-	25.66	6
1457	F	S4+/+	FVB	FVB_S4+/+	26.22	6
1458	M	S4+/+	FVB	FVB_S4+/+	31.2	6
1459	M	S4+/+	FVB	FVB_S4+/+	27.17	6
1463	F	S2-/-	129	129_S2-/-	23.8	8
1464	F	S2-/-	129	129_S2-/-	24.32	8
1465	F	S1-/-	129	129_S1-/-	19.49	7
1466	M	S1-/-	129	129_S1-/-	18.99	7
1467	F	S2-/-	129	129_S2-/-	22.25	8
1468	F	S4-/-	129	129_S4-/-	21.7	11
1471	F	S1-/-	129	129_S1-/-	17.68	7
1559	M	S1+/-	FVB	FVB_S1+/-	27.5	15
1560	M	S1+/-	FVB	FVB_S1+/-	29.3	15
1561	M	S1+/-	FVB	FVB_S1+/-	24.8	15
1562	M	S1+/+	FVB	FVB_S1+/+	28	15
1565	F	S1+/-	FVB	FVB_S1+/-	21.2	15
1566	F	S1+/-	FVB	FVB_S1+/-	21.2	15
1705	M	S4+/-	FVB	FVB_S4+/-	32.7	6
1706	M	S4-/-	FVB	FVB_S4-/-	30.8	6
1707	M	S4+/-	FVB	FVB_S4+/-	29.3	6
1708	M	S4+/-	FVB	FVB_S4+/-	30.2	6
1710	F	S4+/-	FVB	FVB_S4+/-	24.6	6
1711	F	S4-/-	FVB	FVB_S4-/-	23.9	6
1713	M	S2+/-	FVB	FVB_S2+/-	26.9	15
1716	F	S2+/-	FVB	FVB_S2+/-	22.4	15
1717	F	S2+/-	FVB	FVB_S2+/-	21.5	15
1718	M	S2+/-	FVB	FVB_S2+/-	27.2	14
1720	M	S2+/-	FVB	FVB_S2+/-	27.5	14
1721	F	S2+/-	FVB	FVB_S2+/-	23	14
1724	F	S2+/-	FVB	FVB_S2+/-	21	14
1806	M	S4+/-	FVB	FVB_S4+/-	29	6
1807	M	S4+/-	FVB	FVB_S4+/-	26.5	6
1809	F	S4+/-	FVB	FVB_S4+/-	23.8	6
1810	F	S4+/-	FVB	FVB_S4+/-	21.2	6
1811	F	S4+/-	FVB	FVB_S4+/-	22.1	6
1812	F	S4+/-	FVB	FVB_S4+/-	26.8	6
1813	F	S4+/-	FVB	FVB_S4+/-	23.5	6
1815	F	S4+/-	FVB	FVB_S4+/-	22.7	6
1817	M	S4-/-	129	129_S4-/-	20.5	6
1819	F	S4-/-	129	129_S4-/-	18.4	6
1820	F	S4-/-	129	129_S4-/-	21.5	6
1821	M	S4-/-	129	129_S4-/-	24.6	6
1822	M	S4-/-	129	129_S4-/-	23.6	6
1823	M	S4-/-	129	129_S4-/-	22.5	6
1836	M	S1+/+	129	129_S1+/+	23.2	6
1837	M	S1+/-	129	129_S1+/-	24.5	6
1838	M	S1+/-	129	129_S1+/-	24.91	6
1840	M	S1+/-	129	129_S1+/-	23.9	6
1841	F	S1+/+	129	129_S1+/+	19.1	6
1842	F	S1+/-	129	129_S1+/-	20.6	6
1843	F	S1+/+	129	129_S1+/+	19.7	6
1844	F	S1+/-	129	129_S1+/-	20.5	6
1845	F	S1+/+	129	129_S1+/+	19.1	6
1846	M	S2+/-	C57	C57_S2+/-	22	25
1847	M	S2+/-	C57	C57_S2+/-	21.3	25
1848	M	S2+/-	C57	C57_S2+/-	20.2	25
1849	F	S2+/-	C57	C57_S2+/-	19	25
1850	F	S2+/-	C57	C57_S2+/-	19.1	25
1851	F	S2+/-	C57	C57_S2+/-	19.7	25
1852	F	S1+/+	129	129_S1+/+	21.7	7
1854	M	S1+/+	129	129_S1+/+	21.37	7
1855	F	S1+/+	129	129_S1+/+	24.17	7
1905	F	S4+/-	129	129_S4+/-	21.7	6
1906	M	S4+/-	129	129_S4+/-	26.3	12
1907	M	S4-/-	129	129_S4-/-	21.4	12
1908	F	S4-/-	129	129_S4-/-	23.2	12
1909	M	S4-/-	129	129_S4-/-	22.3	12
1911	M	S4+/-	129	129_S4+/-	25.2	12
1915	F	S4+/-	129	129_S4+/-	26.3	12
1916	F	S4+/-	129	129_S4+/-	24.6	12
1917	M	S4+/-	129	129_S4+/-	24.2	12
1923	M	S4+/+	FVB	FVB_S4+/+	25.15	12
1924	M	S4+/+	FVB	FVB_S4+/+	23.445	12
1925	M	S4+/+	FVB	FVB_S4+/+	24.77	12
1970	M	S1+/-	FVB	FVB_S1+/-	27.3	14
1973	M	S1+/-	FVB	FVB_S1+/-	26.9	14
1975	M	S1+/-	FVB	FVB_S1+/-	28.3	14
1977	M	S1+/-	FVB	FVB_S1+/-	24.7	14
1979	F	S1+/-	FVB	FVB_S1+/-	22.3	14
1980	F	S1+/-	FVB	FVB_S1+/-	21	14
1981	F	S1+/-	FVB	FVB_S1+/-	22.9	14
1982	F	S1+/-	FVB	FVB_S1+/-	21	14
2027	F	S2+/-	FVB	FVB_S2+/-	23.1	14
2028	M	S2+/-	FVB	FVB_S2+/-	22.4	14
2031	F	S2+/-	FVB	FVB_S2+/-	17.4	14
2032	M	S2+/-	FVB	FVB_S2+/-	26.8	14
2033	F	S2+/-	FVB	FVB_S2+/-	23.4	14
2148	M	S2+/-	129	129_S2+/-	27.1	8
2149	M	S2+/+	129	129_S2+/+	27.4	8
2151	M	S2-/-	129	129_S2-/-	30.6	8
2201	F	S1-/-	129	129_S1-/-	16	8
2202	F	S1-/-	129	129_S1-/-	22.3	8
2203	F	S1-/-	129	129_S1-/-	16.6	8
2204	M	S1-/-	129	129_S1-/-	20.4	8
2205	M	S1-/-	129	129_S1-/-	23.2	8
2206	M	S1-/-	129	129_S1-/-	21	8
2207	M	S1-/-	129	129_S1-/-	20.7	8
2208	M	S1-/-	129	129_S1-/-	21.8	8
2209	F	S1-/-	129	129_S1-/-	20.3	8
2210	F	S1-/-	129	129_S1-/-	23.2	8
2211	M	S1-/-	129	129_S1-/-	27.4	8
2212	F	S1-/-	129	129_S1-/-	29	8
2214	M	S1+/+	C57	C57_S1+/+	27.92	12
2216	F	S1-/-	129	129_S1-/-	20.8	8
2217	F	S2-/-	FVB	FVB_S2-/-	15.03	16
2218	F	S2-/-	FVB	FVB_S2-/-	25.92	16
2219	F	S2-/-	FVB	FVB_S2-/-	22.93	16
2220	F	S2-/-	FVB	FVB_S2-/-	22.9	16
2238	F	S2-/-	FVB	FVB_S2-/-	23.85	16
2239	F	S2-/-	FVB	FVB_S2-/-	25.56	16
2241	F	S2-/-	FVB	FVB_S2-/-	24.63	16
2245	M	S2-/-	FVB	FVB_S2-/-	22.91	16
2258	M	S2+/-	C57	C57_S2+/-	22.3	25
2260	M	S2+/-	C57	C57_S2+/-	21.1	25
2262	F	S2+/-	C57	C57_S2+/-	17.7	25
2263	F	S2+/-	C57	C57_S2+/-	18.1	25
2351	M	S4+/-	C57	C57_S4+/-	26.3	12
2352	M	S4+/-	C57	C57_S4+/-	23.6	12
2353	M	S4+/-	C57	C57_S4+/-	24.9	12
2358	M	S4-/-	FVB	FVB_S4-/-	27.9	7
2364	M	S4-/-	FVB	FVB_S4-/-	23.9	7
2365	M	S4-/-	FVB	FVB_S4-/-	24.3	7
2366	F	S4+/-	FVB	FVB_S4+/-	22.5	7
2367	F	S4-/-	FVB	FVB_S4-/-	19.5	7
2370	F	S4+/-	FVB	FVB_S4+/-	22.1	7
2373	F	S4-/-	FVB	FVB_S4-/-	20.2	7
2374	M	S2+/-	FVB	FVB_S2+/-	24	14
2375	M	S2+/-	FVB	FVB_S2+/-	27.7	14
2472	M	S2+/-	C57	C57_S2+/-	26.1	27
2476	M	S1-/-	129	129_S1-/-	23.94	8
2477	M	S1-/-	C57	C57_S1-/-	24.95	13
2576	M	S1+/-	129	129_S1+/-	24.8	7
2779	M	S4-/-	FVB	FVB_S4-/-	25.9	7
2906	M	S1-/-	FVB	FVB_S1-/-	30.9	14
2914	F	S1-/-	FVB	FVB_S1-/-	26.3	14
2915	F	S1-/-	FVB	FVB_S1-/-	25.8	14
2916	F	S1-/-	FVB	FVB_S1-/-	25.4	14
2918	F	S1-/-	FVB	FVB_S1-/-	24.7	14
2925	M	S2-/-	C57	C57_S2-/-	15.5	25
3077	M	S1-/-	FVB	FVB_S1-/-	33	14
3080	F	S1+/-	C57	C57_S1+/-	22.68	13
3081	M	S1+/+	C57	C57_S1+/+	36.41	12
3084	F	S1+/+	C57	C57_S1+/+	31.1	12
3401	M	S4+/+	C57	C57_S4+/+	27.8	12
3402	M	S4+/-	C57	C57_S4+/-	26	12
3403	M	S4-/-	C57	C57_S4-/-	23.1	12
3404	M	S4+/+	C57	C57_S4+/+	27.2	12
3405	M	S4+/-	C57	C57_S4+/-	24.3	12
3406	F	S4-/-	C57	C57_S4-/-	17.1	12
3723	M	S1+/+	FVB	FVB_S1+/+	23.4	14
3777	M	S1-/-	FVB	FVB_S1-/-	24.9	14
3869	M	S4+/-	C57	C57_S4+/-	21.5	12
3870	M	S4+/+	C57	C57_S4+/+	21.7	12
3871	M	S4+/+	C57	C57_S4+/+	22.1	12
3872	F	S4-/-	C57	C57_S4-/-	17.2	12
3883	F	S4-/-	129	129_S4-/-	22.3	6
3885	M	S4-/-	129	129_S4-/-	21.8	6
3968	M	S2+/+	FVB	FVB_S2+/+	26.9	14
3969	M	S2+/-	FVB	FVB_S2+/-	30.3	14
3970	M	S2+/-	FVB	FVB_S2+/-	29.4	14
3971	M	S2+/-	FVB	FVB_S2+/-	28.9	14
3972	F	S2+/-	FVB	FVB_S2+/-	24.4	14
3973	F	S2+/-	FVB	FVB_S2+/-	25.2	14
3975	F	S2+/-	FVB	FVB_S2+/-	24.2	14
3976	F	S2+/-	FVB	FVB_S2+/-	25.1	14
4435	F	S2+/+	FVB	FVB_S2+/+	22.6	14
4436	F	S2+/+	FVB	FVB_S2+/+	23.6	14
4437	F	S2+/-	FVB	FVB_S2+/-	20.5	14
4592	F	S1-/-	FVB	FVB_S1-/-	22.1	14
4594	F	S1+/+	FVB	FVB_S1+/+	22.3	14
4630	M	S1+/+	C57	C57_S1+/+	18.75	13
4631	F	S1+/-	C57	C57_S1+/-	21.22	13
4632	M	S1+/+	C57	C57_S1+/+	23.15	13
4633	M	S1+/+	C57	C57_S1+/+	21.28	13
4634	M	S1+/+	C57	C57_S1+/+	23.89	13
4635	M	S4-/-	C57	C57_S4-/-	20.8	14
4636	F	S1+/-	C57	C57_S1+/-	19.19	13
4637	M	S1+/-	C57	C57_S1+/-	20.45	13
4638	M	S1+/+	C57	C57_S1+/+	22.53	13
4639	M	S4+/-	C57	C57_S4+/-	21.7	10
4640	M	S2-/-	C57	C57_S2-/-	13.6	26
4641	M	S2-/-	C57	C57_S2-/-	13.3	26
4642	M	S2-/-	C57	C57_S2-/-	12.8	26
4643	F	S2-/-	C57	C57_S2-/-	10.6	26
4645	M	S2-/-	C57	C57_S2-/-	13.3	26
4646	F	S2-/-	C57	C57_S2-/-	11.7	26
4647	F	S2-/-	C57	C57_S2-/-	11	26
4648	M	S2-/-	C57	C57_S2-/-	13.6	26
4649	M	S2-/-	C57	C57_S2-/-	8.5	26
4650	F	S2-/-	C57	C57_S2-/-	11.9	26
4986	F	S4+/+	129	129_S4+/+	25.8	6
4988	F	S2-/-	129	129_S2-/-	17.1	8
4990	M	S2-/-	129	129_S2-/-	8.9	8
4995	M	S2-/-	C57	C57_S2-/-	10.3	26
4996	F	S2-/-	C57	C57_S2-/-	11.7	26
5129	M	S2+/+	FVB	FVB_S2+/+	28.6	14
5132	M	S2-/-	FVB	FVB_S2-/-	19.8	14
5137	F	S2+/+	FVB	FVB_S2+/+	23.8	14
5276	M	S4-/-	FVB	FVB_S4-/-	23.7	6
5279	M	S4+/+	FVB	FVB_S4+/+	22.9	6
5280	M	S4-/-	FVB	FVB_S4-/-	24.7	6
5431	F	S1+/-	129	129_S1+/-	23	6
5432	F	S1+/-	129	129_S1+/-	18.9	6
5433	M	S1+/+	129	129_S1+/+	26.4	6
5434	M	S1+/+	129	129_S1+/+	28.2	6
5435	M	S1+/-	129	129_S1+/-	25.3	6
5436	M	S1+/-	129	129_S1+/-	26.2	6
5437	F	S1+/+	129	129_S1+/+	22.3	6
5439	M	S1+/+	FVB	FVB_S1+/+	24.4	14
5440	M	S1+/+	FVB	FVB_S1+/+	26.7	14
5441	M	S1+/+	FVB	FVB_S1+/+	26.7	14
5442	M	S1-/-	FVB	FVB_S1-/-	28.2	14
5445	F	S1-/-	FVB	FVB_S1-/-	24.2	14
5446	F	S1+/+	FVB	FVB_S1+/+	21.1	14
5648	M	S4+/-	C57	C57_S4+/-	24.1	12
5650	F	S4+/-	C57	C57_S4+/-	19.8	12
5651	F	S4+/-	C57	C57_S4+/-	18.2	12
5712	M	S4-/-	129	129_S4-/-	18.8	6
5713	M	S4-/-	129	129_S4-/-	20.9	6
5714	F	S4+/-	129	129_S4+/-	20.7	6
5716	F	S4+/+	129	129_S4+/+	21.3	6
5717	F	S4+/+	129	129_S4+/+	18.3	6
5718	F	S4+/+	129	129_S4+/+	19.3	6
5722	F	S2+/+	FVB	FVB_S2+/+	22.8	14
5724	F	S2+/+	FVB	FVB_S2+/+	22.2	14
5959	F	S4+/-	129	129_S4+/-	20.7	6
5975	M	S4+/+	FVB	FVB_S4+/+	22.08	12
6600	M	S2+/-	FVB	FVB_S2+/-	30.6	16
7323	M	S2-/-	129	129_S2-/-	27	7
7991	F	S2+/+	129	129_S2+/+	25.7	8
8045	F	S2+/+	C57	C57_S2+/+	18.4	27
8461	F	S4+/-	C57	C57_S4+/-	27.64	10
8466	F	S1+/-	FVB	FVB_S1+/-	38.9	16
8467	M	S2+/-	129	129_S2+/-	28.9	7
8469	F	S4+/-	C57	C57_S4+/-	23.7	10
8471	F	S2+/+	129	129_S2+/+	20.6	8
8476	F	S1+/-	C57	C57_S1+/-	20.41	13
8481	F	S1+/-	C57	C57_S1+/-	19.94	13
8492	F	S1-/-	C57	C57_S1-/-	20.27	13
8494	F	S1+/-	C57	C57_S1+/-	19.96	13
8495	F	S1+/-	C57	C57_S1+/-	20.13	13
8497	M	S1-/-	C57	C57_S1-/-	22.19	13
8713	M	S2-/-	129	129_S2-/-	19.1	7
8834	M	S2+/-	C57	C57_S2+/-	25.2	27
8835	M	S2+/-	C57	C57_S2+/-	23.7	27
8906	M	S2+/-	129	129_S2+/-	24.9	6
8907	M	S2+/-	129	129_S2+/-	31.1	6
8909	M	S2+/-	129	129_S2+/-	32	6
8910	F	S2+/+	129	129_S2+/+	27.6	6
8926	M	S1-/-	C57	C57_S1-/-	14.91	13
8927	M	S1-/-	C57	C57_S1-/-	14.03	13
8929	M	S1+/+	C57	C57_S1+/+	25.45	13
8930	F	S1+/-	C57	C57_S1+/-	18.62	13
8932	F	S4-/-	C57	C57_S4-/-	19.13	12
8933	F	S1+/-	C57	C57_S1+/-	21.7	13
8934	M	S4-/-	C57	C57_S4-/-	20.67	12
8935	M	S1-/-	C57	C57_S1-/-	17.09	13
8936	M	S1-/-	C57	C57_S1-/-	13.9	13
8937	M	S1-/-	C57	C57_S1-/-	13.98	13
8938	M	S4+/-	129	129_S4+/-	22.14	11
8942	M	S1-/-	C57	C57_S1-/-	16.47	13
8943	F	S1-/-	C57	C57_S1-/-	15.48	13
8944	M	S4+/-	129	129_S4+/-	25.09	11
8945	M	S4-/-	C57	C57_S4-/-	22.67	12
8949	M	S4-/-	C57	C57_S4-/-	21.42	12
8950	M	S4+/-	129	129_S4+/-	19.19	11
8956	M	S2+/+	129	129_S2+/+	26.7	9
8957	F	S2+/+	129	129_S2+/+	23.1	9
8958	M	S4+/-	C57	C57_S4+/-	21.3	12
8959	M	S4+/+	C57	C57_S4+/+	21.8	12
8960	M	S4+/+	C57	C57_S4+/+	24.7	12
8962	M	S4+/-	C57	C57_S4+/-	23.3	12
8967	F	S4+/+	129	129_S4+/+	20.3	6
8968	F	S4+/+	129	129_S4+/+	20	6
9568	M	S2+/+	129	129_S2+/+	31.7	8
9569	M	S2+/+	129	129_S2+/+	28.7	8
9570	F	S2+/-	129	129_S2+/-	20.4	8
9603	M	S2+/+	129	129_S2+/+	28.2	8
9604	M	S2+/+	129	129_S2+/+	31.4	8
9605	M	S2+/-	129	129_S2+/-	31.8	8
9606	F	S2+/+	129	129_S2+/+	22.4	8
9607	F	S2+/+	129	129_S2+/+	26	8
9702	M	S1+/+	FVB	FVB_S1+/+	28.4	14
9704	M	S1+/+	FVB	FVB_S1+/+	26.6	14
9705	M	S1+/+	FVB	FVB_S1+/+	28	14
9707	M	S1+/+	FVB	FVB_S1+/+	25.6	14
9708	M	S1+/+	FVB	FVB_S1+/+	27.9	14
9714	M	S4+/-	FVB	FVB_S4+/-	28.2	7
9951	M	S2+/+	C57	C57_S2+/+	22.7	25
9953	M	S2+/+	C57	C57_S2+/+	21.5	25
9954	M	S2+/+	C57	C57_S2+/+	23.9	25
9957	F	S2+/+	C57	C57_S2+/+	20.4	25
9993	M	S4+/+	C57	C57_S4+/+	25.4	12
9994	M	S4+/+	C57	C57_S4+/+	20.7	12
9996	M	S4+/+	C57	C57_S4+/+	22.5	12
9997	F	S4+/+	C57	C57_S4+/+	15.8	12
9998	M	S4+/+	C57	C57_S4+/+	17.1	12
9999	F	S4+/-	C57	C57_S4+/-	16.5	12
10000	F	S4+/+	C57	C57_S4+/+	16.7	12
13686	F	S4-/-	129	129_S4-/-	25.18	6
